# Supplementary material for: Detecting translational regulation by change point analysis of ribosome profiling data sets
Source: RNA. 2014 Oct;20(10):1507–18. doi: 10.1261/rna.045286.114 (PMC4174433; doi:10.1261/rna.045286.114)
Supplement: Supplemental Material [file supp_045286.114_SuppTableS2.xlsx]

## Sheet: Detected CPs
UCSC Ids	Exon Junctions	Ribo-seq CPs	RNA-seq CPs	ribo/RNA CPs	final elongation regulation candidates
uc007afd.1	[35;87;142;183]	[21-35] [174-180]	[7-19] [164-173]
uc007aff.1	[35;87;142;183]	[21-35] [180-201] [260-282]		[30-38] [62-70] [187-199] [243-251]
uc007afg.1	[18;29;51;67;90;115;149]	[15-21] [202-206]	[40-52] [152-160] [192-198]
uc007afh.1	[23;34;56;72;95;120;154;213]	[20-27] [199-214]	[42-58] [158-165]
uc007afi.1	[21;42;77;107;155;174;226;275;299]
uc007afm.1	[35;69;99;137]	[159-168]	[158-166]
uc007afn.1	[38;72;102;140;175;193;226;290;350;392;426;464]
uc007agk.1	zeros(0,1)	[7-13] [39-45] [116-125] [148-154] [220-225] [245-246] [250-251] [277-283] [333-345]	[12-20] [35-41] [116-119] [126-128] [153-160] [201-204] [249-256] [286-304] [341-353]
uc007ahe.1	[48;126;169;191;220;257;307]	[179-188]	[46-52] [109-116] [149-155] [322-322] [325-328]	[180-188] [248-258]
uc007ahf.1	[48;126;169;191]	[182-198]	[45-52] [111-116] [148-153] [208-212]	[180-188]
uc007aia.1	[57;137;188;245;295;354;397;416;459;531;616;648;680;702;760;808;849;861]			[140-145] [158-163]
uc007aib.1	[57;137;188;245;295;354;397;416;459;531;616;648;680;702;760;808;849;861]			[141-145] [158-164]
uc007aic.1	[57;137;188;245;295;354;397;416]	[449-457]	[443-453]	[141-145] [158-163]
uc007aid.1	[57;137;188;245;295;354;397;416;459;531;616;648;680;702;760;808;849;861]			[141-145] [159-163]
uc007ait.1	[41;62;103;142;162;190;214;249;297;350]	[34-43]
uc007aiu.1	[41;95;138;197;247;274]	[29-44]	[205-228] [264-266]	[28-32]	[28-32]
uc007ajf.1	[93;125;166;195;245;283]	[16-19] [34-37] [81-99] [278-279]	[92-102] [137-148] [201-206] [214-216] [250-257] [271-271]
uc007ajg.1	[93;125;166;195;245]	[82-99] [276-280]	[90-101] [270-274]	[271-273] [276-279]
uc007ajh.1	[93;125;166;195;245;283;303;332;368]	[85-100]	[92-100] [303-307] [317-322]
uc007aji.1	[93;125;166;216;254;274;303;339]	[83-99]	[90-100] [153-156] [169-175] [183-188] [272-278] [288-293]
uc007ajl.1	[5;63;119;165;201]		[44-49] [82-91] [181-187] [195-214]	[11-18]
uc007ajs.1	[5;36;70;96;121;149]	[41-57] [94-97] [103-118]	[31-39] [110-117]
uc007ajt.1	[5;36;70;122;147]
uc007ajv.1	[1;49]
uc007ajw.1	[1;49]
uc007ajx.1	[66;102]	[68-81]	[83-95]
uc007ajy.1	[66;101]	[53-70]	[82-95]
uc007alc.1	[26;64;133;177;257;293;344;388;458;516;559;609;656;691;716;747]		[247-267] [289-295] [388-400] [435-441] [459-464] [646-652] [731-738]	[7-9] [440-449] [455-465]
uc007amg.1	[25;50;77;107;150;205;308]	[102-115]
uc007amh.1	[39;84;113;138;165;195;238;293;396]	[42-55] [190-202]
uc007ami.1	[25;50;77;107;150]	[101-114]	[194-198]	[194-194] [199-200]
uc007amj.1	[18;68]
uc007ane.1	[81;135;708;811;872;921;973;1012;1056;1101;1167;1216;1246;1311]	[1870-1878]	[1594-1598] [1616-1620] [1624-1624] [1760-1769] [1900-1905] [1908-1909] [1912-1914] [1973-1980]	[472-480]
uc007anf.1	[102;163;212;264;303]	[36-64] [334-350]	[334-339]
uc007ang.1	[102;163;212;264]	[36-56] [299-307]	[287-296]	[284-292]
uc007anh.1	[35;66;110;135]		[35-44] [95-101]
uc007ani.1	[35;66;110;135]		[38-45] [96-104]
uc007anq.1	[51;86;113;153;185;231;254;278;340;382;410;433]	[326-332] [366-372] [478-486]		[28-40]
uc007anr.1	[53;95]	[40-45] [79-85] [111-119]	[28-33] [105-114]
uc007anu.1	52	[34-47] [75-78]	[15-28] [67-70] [73-73]	[10-10] [13-15]
uc007anv.1	[52;80]		[14-30] [93-106] [118-124]	[9-11]
uc007anw.1	[52;80;133;160;191]			[10-10]
uc007anx.1	[20;73;100;131]
uc007aor.1	[1;37;65;102;146;198;230;254]			[184-189] [196-201]
uc007apj.1	[23;50;98;157]
uc007apo.1	[4;33;61;91;125;153;214;268;306;345;396]
uc007app.1	[19;65;92;136;174;232;264;291;324;358;378;409;459;499;528;573;617;672;712;745;753;785;854;898;942;974;1008;1035;1098;1151;1180;1208;1238;1272;1300;1361;1415;1453;1492;1543]	[47-59] [367-380] [386-393]	[14-28] [427-442] [1008-1016] [1244-1253] [1276-1282] [1338-1340] [1343-1358]
uc007apq.1	[10;44;64;95;145;185;214;259;303;358;398;431;463;532;576;620;652;686;713;776;829;858;886;916;950;978;1039;1093;1131;1170;1221]	[59-63] [72-79]	[924-931] [954-961] [1016-1018] [1021-1036]
uc007apr.1	[10;44;64;95;145;185;214;259;303;358]	[61-66] [72-78] [390-395]	[112-128] [384-389]
uc007aqw.1	[34;59;92]	[33-39]	[33-37] [105-111]	[28-39]
uc007aqx.1	[16;38;63;105;147;219;250;308;329;343]		[61-68] [98-108]	[39-41] [48-57]
uc007arc.1	[139;199;242;283;333;388;428;461;493;544]		[85-102] [441-443] [446-450] [453-458] [555-566] [574-580]	[70-88]
uc007ard.1	[60;81;95;118;159;198;239;266;316;335;356;392;429;480;537;574;619;654;683;734;759;799;845;882;904;955;1002;1065;1127;1180;1377;1437;1480;1521;1571;1626;1666;1699;1731;1783]	[55-67] [645-664] [712-717] [728-733] [879-890] [906-918] [1560-1577] [1676-1681] [1695-1707]	[34-41] [55-63] [876-884] [894-901] [966-972] [991-1000] [1155-1158] [1180-1191] [1323-1336] [1679-1681] [1684-1684] [1691-1696] [1794-1806] [1813-1819]	[7-8]
uc007aro.1	[33;61]
uc007arp.1	[93;134;180;214]
uc007arq.1	[93;134;180;214]
uc007asi.1	[50;84;130;159;198;218]
uc007asj.1	[17;44;93]			[148-149]
uc007asm.1	[63;103;188]		[204-213]
uc007asn.1	[63;103;188]		[204-213]
uc007aso.1	[12;54;82;305;378;428;461;491;516;610;646;683;706;753;797;858;912;956;1000;1026;1081;1127;1181]		[318-336] [800-806] [841-848]
uc007atc.1	[2;45;76;124;193]	[11-19] [42-48]
uc007ati.1	[166;221;272;340;408;440]	[183-189] [461-478]	[168-177]
uc007atj.1	[30;98;130]
uc007atr.1	[19;41;60;102;139;169;213;231;258;316;341;411;465;494;536;613;649;699;732;735;794;834;873;930;978;1023;1057;1107;1160;1207]	[213-222] [412-430] [630-649] [1197-1211]	[449-471] [669-677] [809-822] [839-855] [1127-1135] [1141-1148] [1172-1176] [1183-1188]	[631-653] [670-675]
uc007ats.1	[19;41;60;102;139;169;213;231;258;316;341;411;465;494;567;644;680;730;763;766;825;865;929;968;1025;1073;1118;1152;1202;1255;1302]	[213-219] [416-431] [661-676] [849-859] [921-938] [1187-1201]	[478-486] [530-547] [704-708] [845-856] [931-937] [1223-1230] [1236-1243] [1267-1271] [1276-1283]	[491-505] [565-578] [661-675] [698-708]
uc007auz.1	[51;111;132]	[51-56] [84-100] [125-132]	[37-50] [118-127]
uc007ava.1	[45;105;126;136;163;186;211;267;304;360]	[52-56] [83-100] [252-266] [381-382]	[37-52] [278-284] [307-315] [331-340]
uc007avb.1	[15;36;46;73;96;121]	[171-175]	[165-168]	[165-173]
uc007avj.1	[33;89;214]	[31-37]
uc007avm.1	zeros(0,1)	[27-33]	[112-122]
uc007avr.1	[55;98;130;165;207;261]	[55-61] [66-69]	[53-58] [301-306]
uc007avs.1	[55;98;130;165;207;261;313;339;381;415;464;503;559;612;638;673;725;764;798;830;876;958;984;997;1048;1080;1124;1193;1233]	[55-62] [894-914] [999-1013]	[53-58] [620-641] [972-976] [1001-1007] [1056-1056] [1059-1062] [1065-1067] [1103-1109]
uc007avt.1	[55;98;130;165;207;261;313;339;381;415;464;503;559;612;638;673;725;764;798;830;876;958;984;1035;1067;1111;1180;1220]	[55-61]	[51-60] [620-641] [1038-1049] [1052-1054] [1090-1096]
uc007avu.1	[3;35;79;148]	[167-175] [179-179] [183-184]	[59-66] [174-181]
uc007avx.1	[5;82;99;168]	[102-114] [119-124]
uc007avy.1	[5;82;99;168]	[104-114] [118-124]
uc007avz.1	[5;82;99;168]	[103-114] [119-124]
uc007awa.1	[5;82;99;168]	[103-113] [118-124]
uc007awb.1	[61;129;198;224;282;361;431;461;497]	[217-243]	[52-71]	[59-72]
uc007awc.1	[61;129;198;224]		[58-67] [270-276]
uc007awt.1	[28;71;93;123;165;189;229;258;311;331;370;429;481;542;573;605;662;682;731;762]	[22-33] [77-82] [91-100] [195-209] [259-263] [270-275] [781-790] [798-803] [820-821]	[226-236] [255-258] [267-273] [493-500] [737-742] [783-788] [799-807]	[78-83] [96-100]
uc007axc.1	[338;407;464;527;567;690;717;781]
uc007axd.1	[338;407;464;527;567;690]		[704-712]
uc007axn.1	[30;77;101;126;143]			[76-85] [107-122]
uc007axo.1	[21;46;63]			[35-42]
uc007axp.1	[21;46;63]			[35-42]
uc007axr.1	[45;84;115;150;166;187;220;255;304;344;373;395;430;451;518;594;661;692;742;765;794;823;848;893;929;973;1024;1067]		[1027-1042]	[912-935]
uc007axs.1	[45;84;115;150;166;187;220;255;304;344;373;395;430;451;518;594;661;692;742;765;794;823;852;877;922;958;1002;1053;1096]	[778-795] [825-841] [941-964]	[746-775] [778-790] [820-829] [1056-1070]	[936-963]
uc007axt.1	[45;84;115;150;166;187;220;255;304;344;373;395;430;451;518;594;661;692;742;765;794;819;864;900]
uc007axu.1	[45;84;115;150;166]	[182-187]	[174-178]
uc007axv.1	[5;53]			[79-82]
uc007aye.1	[134;166;207;250;277;331;351;362;382;404;421;480;524;555;576;601;623]	[128-140] [386-394] [547-550]	[127-136] [352-357] [543-546]
uc007ayg.1	[14;25;45;67;84;143;187;218]		[13-21] [208-212]
uc007ayp.1	[12;26;72;100;127;145;171;220;249;269;296;336;347]		[158-169]
uc007azj.1	[41;112;160;202;219;279]			[19-30]
uc007azp.1	[34;71;133;174;238;294;343;367;402;459;527;561;606;686;749;791;842]
uc007azw.1	[132;204]	[45-47] [83-86] [93-95]	[46-50]
uc007azx.1	[9;65;100;138;165;222;301;372;413;479;513;573;602;692;741;790;832;906;967;1004;1045;1089;1180;1252]	[65-78]	[386-397] [846-847] [852-855] [957-964] [1025-1028] [1137-1141] [1219-1228] [1281-1293]	[208-208]
uc007azy.1	[19;76;155;226;267;333]	[11-12]	[25-40] [242-248] [355-359]	[348-356]
uc007azz.1	[39;89;153;187]	[38-45]
uc007baa.1	[39;103;137]	[46-48] [55-81]	[37-51]
uc007bab.1	[58;142;170;202;233;290;323;405;463;523]	[21-34] [188-200] [209-223] [518-541]	[28-36] [284-294] [321-328] [426-429] [463-470] [527-531] [550-556]	[8-10] [59-68] [77-87] [188-199] [214-219] [288-293] [300-304]
uc007bac.1	[1;56;86]	[53-60]	[80-84]
uc007bad.1	[20;41;75;89;118;145;182]	[78-102]		[91-105] [172-184]
uc007bbc.1	[150;174;216;266]	[115-124]	[110-120] [123-133]
uc007bbk.1	[41;100;126;155;233;1108;1160]	[121-141]		[302-313] [340-346] [364-375]
uc007bbq.1	[21;80;112;134;179;216;273;322;368;409]	[72-75]	[15-22] [63-67] [79-89] [237-249] [266-276]	[73-80]
uc007bbr.1	[21;80;112;134;179;216;273;322;368;409]	[68-73]	[14-22] [62-66] [79-87] [236-253] [266-276]	[72-80]
uc007bbs.1	[54;129;159;182;221;276;308;351;379;406;436]			[109-114] [123-128] [170-172] [177-184]
uc007bbu.1	[32;71;126;158;201;229;256;286]	[12-16]	[34-61]
uc007bbv.1	[1;26;57;80;120]	[9-12]
uc007bbw.1	[1;26;57;80;120]	[9-12]
uc007bbx.1	[1;26;57;80;120]	[11-12]
uc007bby.1	[1;26;57;80]	[7-13] [74-94]	[107-112]
uc007bbz.1	[144;199;241;287;315]
uc007bca.1	[144;199;241;287;315]	[309-314]	[227-236] [297-306]
uc007bcb.1	[144;199;241;287;315]
uc007bcc.1	[31;61;91;102;122;187;220;257;301;333;382;440;460;500]		[17-24] [33-41] [217-228] [250-259]	[18-19] [24-37] [248-255] [268-269] [272-272]
uc007bcd.1	[31;79;109;139;150;170;235;268;305;349;381;430;488;508;548]	[287-297] [304-317]		[297-305] [315-318]	[315-318]
uc007bce.1	[31;79;109;139;150;170;235;268;305;349;381;430;488;508;548]	[287-298] [304-318]		[297-303] [315-317]	[315-317]
uc007bck.1	53
uc007bdx.1	[4;29;55;79]		[82-93]	[94-94]
uc007bdy.1	[15;41;58;99;145;166;211;260;302;357;402;423;467;520]	[528-528]	[96-110] [174-182] [190-197] [458-467] [475-482]	[186-195]
uc007bee.1	[14;45;77;113;151;203;218;247;294;329;374;398]
uc007bef.1	[14;45;77;113;151;203;218;247;294;329;374;398]		[329-341] [363-366] [385-391]
uc007beg.1	[14;45;77;113;151;203;218;247;294;329;374;398]		[329-341] [362-367] [385-392]
uc007bem.1	[24;41;96;144;200;226;265]	[132-145] [276-281]	[269-277]
uc007ben.1	[24;41;96;144;200;226;265;283;324;361;383;413]
uc007beo.1	[42;98;124;163;181;222;259;281;311]
uc007bfu.1	[20;51;87;113;140;184;246;291;329;378;421;464;518;569;628;673;697]
uc007bfv.1	[20;51;87;113;140;184;246;291;329;378;421;464;518;569;628;673;697]
uc007bfw.1	[24;68;130;175;213]		[233-247] [250-250]	[250-251]
uc007bfx.1	[20;51;87;113;140;184;246;291]		[276-287] [314-320]	[313-315] [318-319] [324-325]
uc007bfz.1	[27;68;110;132;174]	[79-87]	[85-88] [91-91] [103-106] [149-155] [176-183] [209-213]
uc007bgk.1	[245;280]	[305-318]	[301-310]	[299-304]
uc007bgl.1	[245;280;316;357;404;462;516;587;616;654]
uc007bgr.1	[38;87;101;135;182;243;294]	[60-72] [102-107]
uc007bgs.1	[38;87;121;168;229;280]	[80-94]
uc007bgt.1	[47;81;128;189;240]	[40-52]
uc007bhn.1	[41;138;173;233;283;330;385]	[36-48]
uc007bij.1	[111;143;223;363;498;0;0]	[52-57]	[22-32] [52-56] [82-84] [93-97] [152-155]	[150-154]
uc007bik.1	[1;27;74;119;148]
uc007bil.1	[41;67;114;159;188]	[20-33]	[32-47] [74-77] [86-92]
uc007bir.1	[26;78;124;179;201;256;290;328;371;400]	[26-31] [35-39] [244-250] [263-272]	[27-40]
uc007biv.1	[27;66;136;181;230;291;350;374]			[203-209] [215-223]
uc007biw.1	[27;66;136;181;230;291;350;374]			[204-210] [215-223]
uc007bix.1	[27;66;136;181;230;291;350;374]			[204-210] [215-224]
uc007bjm.1	[47;66;113;426;453;511;547;591;622;655]	[35-46]	[46-58]
uc007bjr.1	[6;49;74]		[18-30] [84-90]
uc007bjs.1	[6;49;74;97;126;177;229;271;307;336;366]	[402-405]	[300-307] [396-399]	[410-413]
uc007bjt.1	[6;49;74;97;126;177;229;271;307;336;366;409;440;501;553]		[296-310] [475-485] [514-521]
uc007bju.1	[50;93;139;183;229;281;345;405;464;515;558;606;647;706;765;808;838;903;994;1083;1115;1171;1200;1264;1355;1416;1446;1536;1575;1630;1682;1720;1810;1873;1902;1961;1991;2051;2081;2237;2283;2338;2380;2416;2454]	[37-51] [1454-1467] [1584-1603] [1915-1925] [1972-1984] [2045-2058]	[44-65] [1825-1834] [1850-1854] [1861-1864] [1998-2008] [2044-2050] [2262-2268] [2340-2351] [2364-2367] [2371-2373] [2402-2406] [2444-2449] [2460-2462]	[290-299] [310-316] [1295-1295] [1303-1306]
uc007bjv.1	[50;93;139;183;229;281;345;405;464;515;558;606;647;706;765;808;838;903;994;1083;1115;1171;1200;1264;1325;1355;1445;1484;1539;1591;1629;1719;1782;1811;1870;1900;1960;1990;2121;2167;2222;2264;2300;2338]	[38-51] [1255-1263] [1293-1301] [1360-1375] [1493-1512] [1821-1833] [1880-1893]	[44-65] [1248-1255] [1283-1295] [1360-1370] [1733-1743] [1759-1762] [1770-1774] [1911-1916] [1955-1958] [1979-1983] [1992-1998] [2145-2148] [2224-2235] [2248-2251] [2255-2257] [2286-2291] [2328-2331] [2344-2346]	[290-300] [310-316] [1249-1252] [1256-1263]
uc007bjw.1	[50;93;139;183;229;281;345;405;464;515;558;606;647;706;765;808;838;903;994;1083;1115;1171;1200;1264;1325;1355;1445;1484;1539;1591;1629;1719;1782;1811;1870;1900;1960;1990;2146;2192;2247;2289;2325;2363]	[39-52] [1256-1263] [1293-1301] [1360-1377] [1490-1507] [1822-1834] [1881-1890] [1954-1967]	[46-65] [1248-1257] [1283-1287] [1290-1295] [1360-1370] [1733-1743] [1756-1756] [1761-1763] [1770-1774] [1909-1915] [1955-1959] [2167-2177] [2250-2259] [2274-2276] [2280-2282] [2312-2314] [2352-2358] [2369-2371]	[290-298] [310-321] [1249-1251] [1256-1260] [1913-1916] [1921-1928]
uc007bjx.1	[50;93;139;183;229;281;345;405;464;515;558;606;647;706;765;808;838;903;994;1083;1115;1171;1200;1264;1325;1355;1445;1484;1539;1591;1629;1719;1782;1811;1870;1900;1960;1990;2026;2072;2127;2169;2205;2243]	[39-47] [1255-1263] [1294-1301] [1360-1377] [1493-1511] [1821-1834] [1880-1893] [2029-2045]	[46-65] [119-126] [134-141] [1248-1257] [1283-1286] [1289-1295] [1360-1370] [1734-1743] [1761-1762] [1770-1774] [1908-1916] [1954-1958] [1978-1982] [2005-2013] [2048-2057] [2129-2139] [2153-2156] [2160-2162] [2191-2196] [2232-2236] [2249-2251]	[290-298] [310-316] [1249-1251] [1256-1261]
uc007bjy.1	[50;93;139;183;229;281;345;405;464;515;558;606;647;706;765;808;838;903;994;1083;1115;1171;1200;1264;1325;1355;1445;1484;1539;1591;1629;1692;1721;1780;1810;1870;1900;2031;2077;2132;2174;2210;2248]	[38-41] [45-52] [1255-1263] [1294-1300] [1363-1378] [1598-1609] [1617-1625] [1732-1744] [1791-1803]	[55-65] [1250-1258] [1277-1295] [1360-1370] [1616-1622] [1634-1634] [1644-1651] [1666-1666] [1671-1673] [1680-1683] [1818-1826] [1863-1870] [1890-1892] [1902-1907] [2052-2062] [2135-2145] [2154-2162] [2165-2167] [2181-2181] [2196-2201] [2237-2243] [2254-2256]	[291-299] [310-316] [1823-1826] [1833-1837]
uc007bjz.1	[50;93;139;183;229;281;345;405;464;515;558;606;647;706;765;808;838;903;994;1083;1115;1171;1200;1264;1325;1355;1445;1484;1539;1591;1629;1692;1721;1780;1810;1870;1900;2056;2102;2157;2199;2235;2273]	[43-52] [1255-1264] [1295-1300] [1360-1377] [1600-1608] [1616-1624] [1733-1744] [1795-1798] [1864-1877]	[44-65] [1250-1256] [1283-1295] [1360-1370] [1616-1622] [1633-1634] [1643-1651] [1666-1666] [1669-1673] [1680-1684] [1820-1826] [1865-1869] [2078-2087] [2160-2169] [2183-2186] [2190-2192] [2222-2225] [2262-2268] [2279-2281]	[290-299] [310-316] [1249-1251] [1256-1261]
uc007bka.1	[50;93;139;183;229;281;345;405;464;515;558;606;647;706;765;808;838;903;994;1083;1115;1171;1200;1264;1325;1355;1445;1484;1539;1591;1629;1692;1721;1780;1810;1870;1900;1936;1982;2037;2079;2115;2153]	[44-45] [50-52] [1256-1263] [1294-1300] [1362-1376] [1598-1607] [1617-1625] [1639-1649] [1733-1743] [1792-1800] [1941-1959]	[55-65] [1251-1255] [1278-1295] [1360-1370] [1616-1622] [1633-1634] [1644-1651] [1671-1672] [1680-1684] [1821-1825] [1865-1868] [1887-1887] [1890-1892] [1915-1923] [1959-1967] [2040-2050] [2064-2066] [2070-2072] [2101-2104] [2143-2146] [2159-2161]	[290-299] [310-316] [1823-1827] [1833-1839]
uc007bkb.1	[44;74;164;203;258;310]	[12-20] [79-96]	[334-341]	[342-343]
uc007bkc.1	[50;93;139;183;229;281]	[39-47] [294-298] [311-316] [337-339]	[55-67] [119-127] [134-141] [331-338]	[290-299] [329-331] [339-342]
uc007bkd.1	[50;93;139;183;229]	[44-45] [49-51] [273-279]	[55-65] [119-127] [134-141] [263-272]
uc007bki.1	[41;86;141;169;201;238;275]		[39-46]
uc007bkj.1	[41;86;141;169;201;238]	[227-238]	[29-47] [226-233]
uc007bkl.1	[7;45;106;123;164;228;266;312;350;371;417;447;492;558;589;612;649;681;704;728]	[34-49] [289-294] [302-305] [711-724]	[487-492] [508-528] [548-556] [566-569] [572-573]	[501-512]
uc007bkv.1	[1;44;72]	[79-85]
uc007bkw.1	[128;204;251]	[124-138] [182-197]	[8-21] [75-82] [112-116] [170-173] [233-235] [258-259]
uc007bln.1	[25;36;74;89;152;183;225;259;293]		[43-53] [170-178]
uc007blo.1	[25;36;74;89;152;183;225;259;293]		[44-50] [154-154] [170-178]
uc007blp.1	[9;20;58;73;136;167;209;243;277]	[11-23]	[10-20] [152-164]
uc007blr.1	[40;92;132;179;227;255;294;329;359;411]	[97-114]		[142-152]
uc007bls.1	[22;79]	[30-35]
uc007bmc.1	[37;71;131;156;188;217;270;314;355;419;458;485;540;587;672;728;748;787;810;857]	[480-487] [542-556]	[539-554]
uc007bmd.1	[52;109;143;203;228;260;289;342;386;427;491;530;557;612;634;681;766;822;842;881;904;951]	[288-294] [552-564] [635-652]	[630-647]
uc007bme.1	[52;109;143;203;228;260;289;342;386;427;491;530;557;612;659;744]	[551-566] [616-628]
uc007bmf.1	[8;68;107;143;180;213;244]		[11-23] [51-59] [271-277]
uc007bok.1	[1;75;125]	[101-108]	[413-420] [427-436]	[7-10] [414-419] [424-430]
uc007bot.1	[367;401;457]	[165-173] [203-210]	[153-173]
uc007bou.1	[31;61;99;141;185;210;246;272;300;354;367;401;457]	[166-172] [203-210]	[153-178]	[12-12]
uc007bow.1	[0;31;61;99;141;185;210;246;272;300;354;367;401]	[166-172] [203-210] [447-454]	[351-360] [379-385] [442-449]
uc007bqf.1	[19;38;90;113;152;202;238;262;283;300;321;390;417;448;487;539]		[19-24] [37-42] [62-62] [67-73] [84-95] [578-581]	[293-304]
uc007bqg.1	[19;38;90;113;152;202;238;262;283;300;321;390;417;448;487;539]		[19-25] [36-43] [67-73] [84-95]
uc007bqh.1	[18;37;60;99;149;185;209;230;247;268;337;364;395;434;486]	[31-38]	[30-38]	[8-14]
uc007bqi.1	[14;53;103;139;163;184;201;222;291;318;349;388;440]
uc007bqn.1	zeros(0,1)	[673-688]
uc007bqo.1	[126;185;222;268;319;360;384;431;488;513;577;616;668]	[39-46] [112-115] [121-127]	[312-321] [354-365]	[36-49]
uc007bqp.1	[126;185;222;268;319;360;384;431;488;513;577;616;668]	[37-46] [112-115] [121-127]	[313-321] [354-365]	[36-49]
uc007bqu.1	[46;68;93;111;162;199;242;277;311;355;391]	[30-46]
uc007bqv.1	[8;59;96]		[100-122]
uc007bqx.1	60	[9-9]	[97-110] [195-205]	[8-10]	[8-10]
uc007bqy.1	[60;216;276]	[9-9] [25-40]	[54-62]	[8-12]	[8-12]
uc007bqz.1	[86;162;228;295;328;357;385]	[111-124] [134-149]
uc007bra.1	86	[69-81] [117-124] [133-143] [147-160]	[141-153]
uc007brc.1	[22;88;126;180;218;294;343;402;459;495;537;569;614;676;725]	[39-47] [108-114] [131-139]	[454-458] [478-483]	[109-116] [129-137]	[109-116]
uc007brd.1	[37;75;129;167;243;292;351;408;444;486;518;563;625;674]	[57-60] [80-88] [479-484] [505-523]	[39-43] [403-407] [427-432]	[38-42] [58-63] [78-87]
uc007brx.1	[60;117;147;200;220;248]	[132-146] [217-227]	[135-139] [220-224]
uc007bry.1	[60;117;147;167;195]		[135-139] [168-172]
uc007brz.1	[60;117;148;168;196]
uc007bsa.1	[60;117;148]	[136-148]	[99-101] [106-107] [121-125] [136-139]
uc007bsb.1	[60;117;148]		[163-167]
uc007bsc.1	[60;117;147;175]
uc007bse.1	[56;87;126;180;231;271;341;402;427;458;511;540]	[80-90] [129-134] [180-196]		[83-87] [114-122]
uc007bsf.1	[56;87;126;180;231;271;341;381;406;437;490;521]	[80-88] [129-134] [180-201]	[327-333] [342-346]
uc007bsg.1	[56;87;126;180;231;271;341;402;427;480;511]	[84-90] [125-134] [182-201] [419-426] [431-439]	[407-418] [429-440]	[80-87] [114-122] [412-412] [416-416] [419-424]
uc007bsy.1	[33;300;336;381;409;441;491;503;535;566;620;643;698;738;790;841;918;957;1027;1060;1119;1166;1230;1281;1338;1363;1430;1472;1523;1571;1623;1656;1694;1746;1801;1856;1894;1926;1960]	[24-33] [430-440] [498-517] [1341-1343] [1347-1347] [1356-1362]	[430-442] [719-732] [756-762] [816-820] [1123-1135] [1199-1216] [1286-1297] [1655-1670] [1747-1753] [1763-1766] [1837-1843]	[247-248] [257-260] [263-263] [763-763] [767-774] [1022-1028] [1053-1063]
uc007bsz.1	[33;300;336;381;409;441;491;503;535;566;620;643;698;738]	[23-30] [407-420] [430-436] [499-515]	[431-450] [494-508] [727-732] [757-762]	[243-243] [246-250] [256-263] [759-764] [768-775] [778-778]
uc007btb.1	33		[230-245]
uc007bum.1	[38;93;133;189;209;231;279]
uc007buy.1	[5;20;45;101;170;218;294;314;357;387;413;471;508;574;606;628;666;705;739;796;827;856;905]	[369-374] [403-416] [424-432]
uc007bvk.1	4
uc007bvl.1	[6;45;210;272;301;349;390;432;483;525;565;608;682]	[23-28] [39-46] [138-147] [158-168] [646-655] [696-700]	[24-27] [133-136] [164-168] [176-179] [274-284] [644-651] [693-701]	[14-19] [700-700]
uc007bvp.1	[15;39;71;96]	[35-52]	[37-47] [66-74]	[54-63]
uc007bvq.1	[17;46;88;124]
uc007bvr.1	[54;79;109;177;212]		[40-45] [242-257]
uc007bvs.1	[56;91]
uc007bwj.1	[7;45;90;125;176]	[8-12] [35-39] [208-223]	[209-214]	[34-42] [209-214]
uc007bwk.1	[7;45;90;125;176;222]	[7-12] [37-39]		[33-40]	[33-40]
uc007bwl.1	[7;45;90;125;176;222]	[8-9] [35-39] [208-222]	[209-215]	[30-40]	[30-40]
uc007bwm.1	[2;40;85;120;171]	[30-33] [89-92] [96-97] [102-102] [208-215]	[204-210]	[29-35] [204-210]	[29-35]
uc007bwn.1	[2;40;85;120;171;217]	[30-34] [89-92] [96-97]		[26-35]	[26-35]
uc007bwr.1	[14;57;89;127;165;178;238;305;359;422;488;541;597;628;664;697;731;785;838;917;958;1033;1102;1153;1214;1263]	[36-41] [70-80]	[34-42] [195-203] [208-212] [216-223] [239-247] [773-778]
uc007bws.1	[41;171;267;382;494;535;715;915;1078;1264;1461;1621;1788;1880;1988;2089;2190;2352;2511;2748;0;0;0;0;0;0]		[34-42] [195-204] [208-212] [216-223] [239-247] [895-907]
uc007bwt.1	[14;57;89;127;165;178;238;311;365;428;494;547;603;634;670;703;737;791;844;923;964;1039;1108;1159;1220;1269]	[1263-1272]	[34-42] [216-222] [1198-1207] [1219-1222] [1279-1283]	[245-249] [1191-1205] [1229-1233]
uc007bwv.1	[62;116;179;245;298;354]
uc007bym.1	[32;54;73;85;118;149;175]	[24-30] [479-498]	[20-28] [215-219] [223-232] [248-253] [320-326] [487-494] [504-514]	[215-219]
uc007byn.1	[32;54;73;99]	[26-32] [39-45] [161-185] [403-422] [437-443]	[21-28] [38-44] [139-151] [172-178] [244-250] [411-418] [428-438]	[60-60] [81-89] [140-143]
uc007byt.1	zeros(0,1)		[166-169]
uc007bzi.1	[26;50;66;110;146;167;183]	[8-18] [165-179]
uc007bzy.1	[39;49;71;94;118;137;148;169]
uc007bzz.1	[39;49;71;94;118;137;148;169]
uc007caa.1	[39;49;71;94;118;137;148;169]
uc007cab.1	[39;49;71;94;118;137;148;169]
uc007cac.1	[39;49;71;94;118;137;148;169]
uc007cak.1	[22;57;89;118;159;199;226]	[44-47] [77-86] [216-224]	[143-174] [215-219] [222-222]	[211-218]
uc007cal.1	[18;40;59;99;142;177;209;238;279;319;346]	[36-46] [164-168] [197-205]	[34-52]
uc007cam.1	[22;57;89;118;159]	[45-47] [79-86] [152-157]	[146-151]	[143-149]
uc007cbh.1	[25;81;153;182;223;250;268;297;333]	[24-32] [85-108] [114-120] [129-136]	[20-28] [97-101] [111-115] [291-302]	[99-102] [105-110] [130-136] [345-345]
uc007cdo.1	[7;173;235]
uc007cdv.1	[17;61;80;102;146;200;239;274;303]
uc007cdx.1	[25;78;150;219;291;360;396;431;457;504;539;577;606;650;723;797;870;916;968;1003;1048;1096;1158;1197;1240]		[1127-1133] [1141-1161] [1229-1237] [1241-1244]	[462-468] [477-483]
uc007cdy.1	[25;78;150;219;291;360;396;431;457;504;539;577;606;650;723;797;870;916;968;1003;1048;1096;1158;1197;1240]		[282-302] [1128-1133] [1141-1161] [1229-1237] [1241-1245]	[463-469] [477-483]
uc007cdz.1	[25;78;150;219;291;360]	[365-370]	[283-294] [346-357] [384-391]
uc007cea.1	[3;43;72;114;159;198;232;281;309;328]
uc007ced.1	[10;87;106;142;195;257;306;344;368;414]			[149-153] [161-168]
uc007cej.1	[3;37;61;94;128;153;179;244;270;319;338;369]	[78-87] [385-386]		[62-68] [79-84]
uc007cek.1	[43;80;110;176]	[41-49] [66-74]	[42-47] [64-71]
uc007cem.1	43	[36-48]	[39-47] [68-72]
uc007cen.1	[12;36;92;129;161;206;227]
uc007cgy.1	[36;66;85;107;139;203;231;259;293]	[34-48]	[35-42] [318-325]
uc007cgz.1	[9;46;99;121;161;214;263;291;364;411]
uc007cib.1	[22;53;86;124;151]			[214-220]
uc007cic.1	[35;83;119;190;209;254]	[25-37]
uc007cik.1	[21;71]	[67-70]	[55-66]
uc007cil.1	[21;71;97;132;168;219;256;287;303;334;365;399;447;464]	[182-195] [238-257] [331-343] [413-420] [435-438] [459-467]	[82-87] [97-106] [391-395] [402-402] [405-407] [432-449]	[465-467]
uc007cis.1	[38;108;167]			[175-184]
uc007ciw.1	[60;95;109;136;151;168;209;238;268;291;348;383;393;406;445;499;532;575;597;627;652;666;710]	[538-566]
uc007cix.1	[60;95;109;136;151;168;209;238;268;291;348;383;393;406;445]		[418-441]
uc007ciy.1	[60;95;109;136;151;168;209;238;268;291;348;383;393;406;445]	[370-393]	[424-441]
uc007cje.1	[51;90;111]	[55-57] [63-67] [79-83] [98-102]	[54-56] [68-69] [74-78] [102-110] [120-124]	[52-65]
uc007cjf.1	[3;42;63]			[7-14]
uc007cjw.1	[28;124;161;207;240;345;392;446;497;535;554;613]		[264-272] [304-309] [615-620] [628-634]
uc007cke.1	[15;33;75;112;144;180;228;286;317;359;387]		[14-23] [176-179] [190-196]	[94-100] [178-178] [183-184]
uc007ckf.1	[15;33;75;112;144;180;228;286;317;359;387]		[14-23] [175-179] [189-196]	[94-101] [178-178] [183-184]
uc007ckg.1	[13;44;91;139;160;187;251;278;308;329;364;418;448;500]	[28-34] [466-482]
uc007ckx.1	[53;80;123;143]	[151-160] [165-166]		[165-166]	[165-166]
uc007cky.1	[53;80]	[112-119]	[110-117]
uc007ckz.1	[53;80;123;143;164;180;234;258]	[76-83] [424-464] [666-682]	[516-519] [532-537]
uc007cla.1	[53;80;123;143;164;180;234;258;635]	[76-83]	[516-519]
uc007clb.1	zeros(0,1)	[180-208] [407-422]
uc007cll.1	[27;62;71;111;168;200;218;273;315;349;393;461]	[24-37] [468-481]	[26-48] [486-490] [493-498]
uc007cln.1	[36;85;122;205;260;309;359;407;454;490;542;585;639;684;736;783]	[21-38] [163-173] [180-198] [453-457] [477-482] [530-540] [550-578]	[16-25] [265-273] [292-306] [396-401] [413-424] [433-437]	[201-204] [211-219] [412-420] [427-433]
uc007clo.1	[36;85;122;205;260;309;359;407;454;490;542;585;639;684;736]	[19-34] [160-173] [179-198] [453-457] [473-481] [529-540] [758-768] [772-774]	[17-24] [265-272] [292-306] [396-402] [412-424] [433-437] [772-776]	[412-420] [426-433] [771-777]
uc007clp.1	[22;41;72;107;141;168;188;225;270;320;369;383;410;447;471]		[18-27] [76-84] [94-96]	[83-85] [91-95]
uc007cmw.1	[26;63]	[26-32]	[16-33] [154-174] [222-238] [386-395]	[9-17] [162-172] [187-195]
uc007cmx.1	[19;82;113]		[35-38] [53-62] [69-74] [84-88] [136-143]	[81-85]
uc007cmy.1	[19;82;110;141;177;248;288;303;338;388;418;450;490;548]	[402-407] [436-452]	[35-38] [53-61] [205-210] [537-540]	[538-542]
uc007cmz.1	[19;82;110;141;177;248;288;303;338;388;418;450;490;548]	[21-35] [396-407] [436-449]
uc007cnb.1	[19;82;110;141;177;248;288;303;338;368;400;440]	[352-356] [386-399] [412-417] [425-437]	[35-38] [53-54] [186-191] [207-210] [234-243] [324-328] [342-344] [427-429] [432-432]	[175-184] [326-328] [341-343] [431-432]
uc007cnx.1	[6;22;58;76;127;176]
uc007cny.1	[6;22;58;76;127;177]
uc007cow.1	[6;15;73;120;174;211;251;302;326;365;389;465;529]	[371-385]	[469-484]
uc007cox.1	[6;15;73;120;174;211;251;302;326;365;389;465;529]	[372-385]	[469-484]
uc007coy.1	[41;78;118;169;193;232;256;332;358]
uc007cpt.1	623	[654-665] [685-690]	[658-662] [669-672] [675-680]	[653-659] [664-669]
uc007cql.1	[18;27;48;74]	[17-23] [28-34]
uc007cqm.1	[18;58;99;167;206;233;270;290;323;491;519;628;684;707]	[537-573]	[180-187] [424-430] [487-498] [558-566] [600-608] [762-768]	[564-565] [577-579]
uc007cqn.1	[18;58;99;167;206;233;270;290;323;491;519;628;684;707]	[560-576]	[182-187] [194-204] [424-438] [488-495] [560-565] [599-609] [762-768]	[564-566] [576-580]
uc007cqo.1	[18;58;99;167;206;233;270;290;323;491;519;628;684;707]	[541-576]	[182-186] [196-204] [424-438] [487-498] [559-565] [602-611] [762-769]	[564-565] [575-578]
uc007cqp.1	[18;58;99;167;206;233;269;289;322]	[238-246]	[180-187] [196-204] [219-226] [236-241] [471-481]	[477-477]
uc007cre.1	47			[24-28] [76-94]
uc007cru.1	[5;55;79;115;158;186;215;248]		[33-42] [50-62]
uc007crw.1	[83;107;143;186]	[43-55] [205-216]	[66-69] [82-90] [120-122] [163-166] [181-186] [200-201] [204-204]	[95-114] [201-204]
uc007crx.1	[47;86;143;206;268;333]		[83-86] [97-105] [134-142] [149-152]
uc007cry.1	[47;86;143;206;268;333]		[83-86] [97-105] [134-142] [149-152]	[364-364]
uc007csc.1	42	[42-51]	[71-76]
uc007csf.1	[68;94;135;192;234;266;303;356;396;449;510]	[42-55] [97-102] [160-166] [184-189] [195-201] [522-536] [554-569]	[17-28] [69-79] [178-184] [193-198] [230-237] [240-241] [281-287] [327-333] [445-451] [458-461] [554-556]	[309-310] [313-313] [327-328] [331-332]
uc007csg.1	[68;94;135;192;237;269;306;359;399;452;513;567;607;672;733;774;825;863;982;1028;1088;1141;1303;1340;1392]	[94-102] [517-536] [553-566] [1493-1497]	[68-77] [328-343] [700-714] [730-732] [903-908] [965-973] [1267-1272] [1280-1290] [1367-1368] [1396-1399] [1436-1440] [1488-1490]	[314-318] [329-335] [710-711] [1488-1495]
uc007csp.1	[36;60;95;128;156]
uc007csu.1	[41;68;93;124;147;170]	[166-177]
uc007csy.1	[149;196;246;285;363;401;439;475;550;598]		[159-178] [499-509] [607-612]	[36-43]
uc007csz.1	[9;42;63;106;143]		[31-38]
uc007cte.1	[54;75;104;171;201;230;270;304;323;374;407;443;489;543;618;668;711;803;859;903;944;978;1004]	[42-52] [148-159] [228-250] [305-312] [325-330] [504-518] [804-813] [820-825]	[33-48] [392-399] [402-404] [619-638] [770-784] [937-953] [959-962] [1026-1031]	[49-58]
uc007ctf.1	[20;50;79;119]
uc007cto.1	[37;94;137;168]
uc007ctq.1	zeros(0,1)
uc007cue.1	[22;53;89;133]	[134-139]
uc007cuw.1	zeros(0,1)	[88-103] [194-199] [290-300] [330-343]	[96-112] [177-190]	[29-39]
uc007cux.1	zeros(0,1)	[89-103] [191-201] [291-300] [336-344]	[94-110] [178-190]	[29-38]
uc007cva.1	[27;67;114;328;368;417]
uc007cvb.1	[27;67;114;328;368;417]			[488-488]
uc007cvc.1	[21;42;88;128;175;389;429;478]	[57-62] [151-154] [160-165]	[84-93] [156-156] [161-163]	[549-549]
uc007cwx.1	[44;79;102;123;141;171;243;276;302;324;343;355;385;439;472;520]	[287-306] [372-380] [520-520]		[283-299] [373-382] [436-438]
uc007cwz.1	[21;80]
uc007cxa.1	[33;54;113]	[35-39]	[28-38]
uc007cxb.1	[21;80]
uc007cxc.1	[21;80]
uc007cxe.1	[25;47;82;124;145;188;210;244;282;315]	[76-101]	[71-80]
uc007cxf.1	[25;47;82;124;145;188;210;244;281;314]	[86-101]	[70-80]
uc007cyb.1	[23;124;159;184;216;251;306;337;364;393;440;471;537;573;649;703;748;798;852;897;944;999;1055;1106;1145;1213;1275;1324;1370;1414;1458;1528;1576;1638;1707;1728;1797;1888;1938;1966;2031;2075;2105;2167;2190;2222;2257;2289;2342;2381;2413]	[1928-1940] [1957-1972] [2051-2068] [2085-2106]	[67-92] [1830-1844] [1912-1918] [2042-2046] [2092-2101] [2311-2314] [2317-2318]	[51-55] [69-73] [508-522] [652-663] [700-706] [716-724] [1829-1845]
uc007cyc.1	[50;85;110;142;177;232;263;290;319;366;397;463;499;575;629;674;724]		[67-92] [767-773]	[767-767]
uc007cyd.1	[50;85;110;142;177;232;263;290;319;366;397;463;499;575;629;674;724]		[71-92] [1237-1241]	[1233-1238]
uc007cye.1	[47;109;178;199;268;359;409;437;502]		[533-537]
uc007cyf.1	[47;109;178;199;268;359;409;437;502]	[508-517]	[373-389] [457-469] [533-537]
uc007cym.1	[37;94;119;177;219]		[203-210]	[203-207]
uc007cyn.1	[37;94;119;177;219;255;298;373;414;456;500;558]
uc007cyo.1	[37;94;119;177;213;256;331;372;414;458;516]		[167-169] [179-182]	[164-164] [173-175]
uc007cyx.1	[29;83;155;246;303]
uc007cyy.1	[29;83;155;246;303]
uc007czf.1	[42;69;115;162]		[47-51] [87-94]	[42-57]
uc007czj.1	[48;72;131]	[70-85]
uc007czn.1	[18;28;68;112;169;193;244;289;343;395;418;439;479;573;621;749;873;923;950;1003;1060;1109]	[18-29] [589-609] [867-874] [925-940] [948-954] [965-976]	[22-32] [35-41] [859-867] [925-931]	[249-259]
uc007czo.1	[10;20;60;104;161;185;236;281;335;387;410;431;471;611;659;787;911;938;991;1048;1097]	[559-571] [610-620] [625-640]	[554-562] [610-619]	[223-234] [241-249]
uc007czp.1	[10;20;60;104;161;185;236;281;335;387;410;431;471;565;613;741;865;915;942;995;1052;1101]	[583-603] [858-863] [918-932] [940-945]	[853-858] [918-925]
uc007czu.1	[137;239;283;338;401;441;474;519;560;624;661;735;798;880;932;979;1039;1091;1160;1187;1233;1281;1331;1369;1436;1489;1522]	[41-67] [1184-1185] [1191-1200]	[35-52] [162-177] [1079-1088] [1370-1371] [1474-1479] [1499-1503] [1535-1543]	[1476-1477] [1483-1488]
uc007czy.1	[37;84;123;161;211;226;272;302;356;382;446;493;521;573;607;678;710;735;786;839;877;931;973;1050;1089;1156]	[110-115] [147-159] [1159-1180] [1201-1220] [1329-1330] [1338-1343]	[108-115] [126-129] [132-133] [649-651] [682-688] [1162-1166] [1169-1173] [1300-1305] [1308-1314] [1324-1328]
uc007daa.1	[37;84;123;162;212;227;273;303;357;383;447;494;522;574;608;679;711]		[512-522] [650-651] [683-690] [725-728]
uc007dab.1	[37;84;123]	[110-117]	[110-114] [124-129] [148-155]
uc007daq.1	[55;109;158;201;268]	[134-147]	[114-136]	[140-148]
uc007dbk.1	[74;96;128]		[74-79] [85-89]
uc007dbl.1	[74;96;128]	[118-128]	[76-78] [85-88] [115-119]
uc007dby.1	zeros(0,1)			[15-18]
uc007dca.1	zeros(0,1)			[15-18]
uc007dcb.1	zeros(0,1)			[15-18]
uc007dcj.1	[29;49;100;120;156;250;276;304;319;362;395;428;473;522]	[62-77] [193-221] [419-431]	[342-354] [411-418]	[7-8]
uc007dck.1	[29;49;100;120;156]		[236-243]	[7-8] [55-77]
uc007ddi.1	[94;111]		[23-26]
uc007def.1	[15;68]	[18-28]	[18-24] [35-41]	[34-38] [69-77] [109-118]
uc007deg.1	[7;79;112;145;178]
uc007dey.1	[41;75;97;131;163;204;220;256;279;339;375;396;447;520;557;582]		[311-323]
uc007dez.1	[41;75;97;131;163;204;220;256;279;339;375;396;447]	[449-472] [509-517]	[311-322] [507-514]
uc007dfl.1	[32;84;133;182]		[59-63] [66-66] [71-82]
uc007dfm.1	[18;67]
uc007dgk.1	[22;38;55;88;115;132]
uc007dgl.1	[22;38;55;88;115;132]	[114-120]	[105-121]
uc007dgo.1	[7;42;84;102]	[12-14]
uc007dgp.1	[31;60;123;207;238;272;339;407;445;491;568;609;682;717;759;838;854]	[736-740] [858-860]	[22-46] [371-372] [478-493] [582-589] [593-597] [611-613] [740-753] [858-860]
uc007dgq.1	[31;60;123;207;238;272;339;407;445;491;568;604;677;712;754]		[22-57]	[773-796]
uc007dgr.1	[37;97;133;175;249;277;321;351;399;417;599;652;738;808;1559;1628;1680;1960;1989;2052;2136;2167;2201;2268;2336;2374;2420;2497;2533;2606;2641;2683;2762]	[11-26] [106-114] [128-142] [909-918] [1026-1034] [1092-1104] [1697-1719] [1902-1920] [2660-2666] [2760-2768] [2799-2805]	[644-657] [696-719] [1141-1158] [1190-1202] [1228-1252] [1672-1678] [2144-2151] [2182-2189] [2194-2196] [2300-2301] [2304-2307] [2400-2419] [2664-2677] [2765-2768]	[18-27] [103-108] [236-242] [263-267] [270-270]	[103-108]
uc007dgs.1	[37;95;131;173;247;275;319;349;397;415;597;650;736;806]	[21-27] [1023-1033] [1089-1102]	[642-655] [691-718] [1049-1069] [1142-1156] [1189-1198] [1236-1248] [1305-1309] [1538-1546]	[102-106] [236-236] [239-239] [261-266] [269-276] [1136-1150] [1538-1542]
uc007dgt.1	[37;95;126;168;242;270;314;344;392;410]	[17-27] [103-113] [128-136]	[128-136] [579-584]	[97-106] [231-235] [253-269]
uc007dgu.1	[37;97;133]	[17-27] [87-114] [169-178]	[162-168]	[105-109] [112-114]	[105-109]
uc007dho.1	[11;55;106;125;172;206;247;280;340;394;428;464;502;557;599;632;661;724;758]	[750-756]	[745-753]
uc007dhp.1	[42;96;130;166;204;259;301;334;363;426;460]
uc007dhs.1	[12;42;77;124;178;207;253;280;302;350;389;451;479;496;526;588;629;661;699;734;761;801;865]	[240-249] [259-263] [832-851]	[790-802] [854-858]	[74-85] [89-96] [243-245] [248-249] [255-263] [853-868]
uc007dhu.1	[37;50;80;115;162;216;245;291;318;340;388;427;489;517;534;564;626;667;699;737;772;799;839]	[51-60] [279-286] [296-301]	[36-45] [734-763] [823-841]	[112-122] [127-135] [280-283] [286-287] [294-301] [895-896]
uc007did.1	[68;269;344;409;456]	[43-59]	[53-65] [337-358]
uc007die.1	[68;231;306;371;418]	[43-58] [161-180]	[52-65] [303-314]
uc007dik.1	[20;56;112;149;166;235;270]		[258-265]
uc007dil.1	[4;60;97;114;183;218;240]	[7-11] [257-260]	[215-227] [252-256]
uc007dim.1	[3;39;95;132;149;218;253;275;298;332;368]		[253-262] [271-274]
uc007din.1	[20;56;112;149;166;235;270;292;315;349;385]		[271-279] [288-290]
uc007dio.1	[20;56;112;149;166;235;270;292;315;349;385]		[271-279] [288-290]
uc007dip.1	[32;75;127;189;217]
uc007dix.1	[21;50;79;106;118;137;147]
uc007diz.1	[35;95;128;172;204;225]	[49-57]	[21-36] [81-86] [136-145]	[79-86]
uc007djd.1	[36;50;78;116]	[39-46]
uc007djh.1	[30;86;157;202;237]		[21-27] [30-34] [184-195] [236-260]
uc007dji.1	[30;86;157;202]		[21-35] [184-194]
uc007dkj.1	[14;66;138;190;230;276]
uc007dku.1	[33;86;119;166;199;215]	[30-43]	[26-32] [169-173] [190-194] [228-233]	[233-238] [254-254]
uc007dkv.1	[23;49;69;85;108;156]	[27-35]	[152-162]
uc007dkx.1	[60;109;152;197;263;310;373;402;450;487]	[43-70]	[63-67] [434-437]
uc007dky.1	[39;64;83;107]
uc007dlj.1	[41;66;92;112;145;170;202;223;269;316;375;420]
uc007dlk.1	[41;66;92;112;145;170;202;223;269;316;375;420]		[431-435]
uc007dll.1	[41;66;92;112;145;170;202;223]	[258-267]	[256-265]
uc007dml.1	[114;152;191;224;286]	[117-127]	[108-116] [302-305] [308-313]
uc007dnb.1	[7;26;60;80;135]		[139-146]
uc007dnm.1	[32;67;131;171;234;260;289;329;372;404;432;451]	[32-43]	[38-43] [232-247]	[19-25] [38-44]
uc007dnw.1	[41;64;85;111;141]
uc007dnx.1	[108;144;193]		[32-41] [57-62]
uc007dny.1	[108;144;193]		[33-41] [57-62]
uc007dnz.1	[108;144;193]		[32-43] [57-62]
uc007doc.1	[25;55;96]	[26-33] [128-139]	[15-22] [37-46] [117-124]	[12-13] [24-35]
uc007doj.1	[3;19;58;92;157;187;206;281]		[159-160] [164-164] [211-238]	[12-14] [25-33]
uc007dok.1	[3;19;58;92;157;187;206]	[274-278]	[159-159] [163-164] [270-276]	[268-277]
uc007dol.1	[3;19;58;92;157;187;206;281]		[159-160] [164-165]	[12-14] [23-33]
uc007dom.1	[33;98;128;147;222]		[100-100] [105-106]
uc007doo.1	[20;43;79;128;197;231;267;272;289]
uc007dpk.1	[27;62;104;144;193;243;280;331;366;392;450;484;516;545;597;668]	[59-67] [79-86] [155-163] [173-177] [268-276]	[652-657] [666-671]
uc007dpl.1	[13;51;76;103]			[121-121]
uc007dpn.1	[13;51;76;103;129;165;202;235;281;308;359;381;406;434;481;509;556;610;659;722;754;784;825;855;892;918;941;987;1049;1086;1140;1205]	[42-43] [49-54]
uc007dpo.1	[46;109]		[129-134]
uc007dpp.1	[24;54;91;117;140;186;248;285;339;404]	[175-191] [395-405]
uc007dpq.1	[23;60;115;144;198;257;272]			[53-66]
uc007dpr.1	17	[102-117]	[197-203] [206-212]	[198-203]
uc007dps.1	[17;235;282;314;351;375;394]	[103-114] [422-430]	[351-353] [372-372] [417-421] [424-424]
uc007dpt.1	[17;235;282;314;351;375;394;430]	[102-116] [465-476]	[351-353] [372-375] [462-467]	[199-203] [223-231] [460-465]
uc007dpu.1	[17;235;282;314;351;375;394;430;474;514;553]	[102-115]	[351-353] [372-375] [513-522] [531-543]	[199-203] [223-225]
uc007dpw.1	[17;235;282;314;351;375;394;430;474;514;553]	[102-114]	[351-354] [370-376] [514-523] [531-543]	[199-203] [223-226]
uc007dpx.1	[17;235;282;314;351;375;394;430;474;514;553]	[105-114]	[351-354] [372-373] [514-522] [531-543]	[199-203] [223-225]
uc007dpy.1	[57;109]
uc007dqp.1	[60;118;153]
uc007dtn.1	[41;86;123;182;243;298;366;409;460]	[46-53]	[34-46] [485-501]	[47-53]	[47-53]
uc007dtu.1	[54;94;135;181;252;315;346;421;503;694;728;793]		[101-107]
uc007dty.1	zeros(0,1)	[13-16] [21-28] [68-72] [82-85] [108-111] [115-117] [135-137] [150-154] [159-167]	[12-13] [21-23] [69-70] [76-79] [107-107] [128-129] [150-151] [160-160]
uc007dut.1	[61;95;118;135;158;194;221;263;315;357;389;439]	[65-68]	[61-67]
uc007duu.1	[61;95;118;135;158;194]	[65-67] [214-218]	[17-32] [62-66] [209-212]	[60-72]
uc007dux.1	[14;38;70;117]
uc007duz.1	[13;51;73]		[21-39] [46-59]	[7-11]
uc007dvj.1	[55;76;112;131;177;200;234;271;300;359;395]			[24-31] [415-418]
uc007dvk.1	[55;76;112;131;177]		[163-169]
uc007dvq.1	[496;541]		[194-199] [207-222] [412-424] [435-443] [452-463] [547-551] [557-557]	[103-103] [194-195] [203-207] [416-422] [434-434] [437-439]
uc007dwf.1	zeros(0,1)	[67-67] [76-76] [97-97] [105-105] [135-135] [152-152] [179-179] [196-196] [209-211] [216-217] [226-228] [234-234] [253-253] [261-268] [290-291] [312-315] [325-325]	[29-30] [33-33] [66-66] [73-74] [134-135] [142-148] [177-177] [185-189] [192-193] [252-260] [263-263] [290-290] [295-299] [305-305] [308-309] [312-312] [324-324]	[73-73] [76-77] [97-99] [104-106] [162-163] [226-229] [233-235] [312-316]	[97-99][233-235]
uc007dwi.1	[40;95;134;206;240;279;338;387;434;514;537;582;647;690;718;759;802;835;886;929;949;988]	[356-367] [403-408] [459-467] [502-513]	[74-92] [104-108] [510-521] [574-578] [595-607] [831-834] [876-889]	[9-14] [345-352] [355-362]	[355-362]
uc007dwr.1	[43;94]		[36-43] [109-120]
uc007dws.1	43		[36-41] [83-86]
uc007dwt.1	[40;79;117;173;214;375]	[49-65] [122-132] [161-173] [212-221] [312-321]	[15-25] [206-214] [288-300]
uc007dwu.1	[83;166;248]	[72-84] [205-212] [233-238] [288-290]	[88-89] [92-94] [98-99] [104-106] [169-177] [199-201] [232-234] [261-261] [283-283] [334-335] [343-343] [351-354]	[118-127] [132-135]
uc007dwv.1	[22;46;106;180;211;266]	[26-37] [121-127] [147-156] [162-168] [253-263]	[27-32] [35-35] [82-92] [110-117] [145-148] [158-160] [254-258] [278-279]
uc007dww.1	[83;166;248]	[285-303]	[97-106] [227-228] [231-233] [281-288]	[92-99] [214-229] [355-360]
uc007dxb.1	[19;44;61;94;113;204;248;274;319;353;392;441;524;597;632;653;693;726;762;788;817;841]		[772-774] [780-784]	[59-70] [316-323] [329-331]
uc007dxc.1	[19;55;81]	[105-113]	[53-59] [65-67] [75-75] [94-103]
uc007dxd.1	[8;99]		[91-91] [94-97] [107-109] [131-136]	[128-129]
uc007dxe.1	[23;46;84;131]	[23-33]
uc007dxn.1	[36;92;119;160]			[205-206]
uc007dxo.1	[55;132;160;224;290;308;372;407;449;505;532;573]		[50-59] [62-63] [83-88] [214-230] [266-274]	[56-59] [66-70] [79-90] [618-619]
uc007dxp.1	[2;57;116;120;149;242;523;625;674;693;709;732;758;777]	[111-111] [124-127] [152-162] [175-184] [234-242] [492-495] [509-510] [596-610] [674-678] [697-699] [722-728] [735-743]	[10-11] [14-14] [38-42] [103-106] [124-127] [172-177] [232-237] [486-493] [519-538] [594-596] [599-601] [716-722] [735-737]	[104-105] [109-115]
uc007dxq.1	[2;57;116;135;164;257;538;640;689;708;724;747;773;792]	[111-111] [139-141] [189-199] [249-258] [508-510] [524-526] [611-625] [689-692] [705-714] [737-743] [750-752] [756-758]	[10-14] [36-47] [103-108] [139-142] [187-192] [247-252] [500-500] [503-508] [534-553] [609-611] [615-616] [730-736] [750-752]	[104-105] [109-117]
uc007dxr.1	[2;57;116;145;238;519;621;670;689;705;728;754;773]	[146-158] [233-236] [489-491] [505-507] [593-606] [670-674] [694-695] [731-733] [738-740]	[10-14] [37-45] [168-173] [228-232] [235-235] [485-489] [515-534] [590-592] [595-597] [712-718] [731-733]	[581-586] [597-612]
uc007dxs.1	[2;57;116;145;238;275;377;426;445;461;484;510;529]	[149-158] [256-277] [351-362] [422-430] [448-452] [487-497]	[10-15] [35-47] [166-173] [271-296] [346-348] [464-474] [487-491]	[9-12] [307-316] [337-341] [359-367]
uc007dxt.1	[2;57]	[108-112]	[10-15] [36-50] [103-108]
uc007dxu.1	[24;47]	[26-33]	[19-31]
uc007dxw.1	[27;275]		[26-32] [42-55]
uc007dxx.1	27	[22-30] [266-273]	[25-32] [42-51] [263-264]
uc007dya.1	32			[7-7]
uc007dyb.1	[89;126;172;237]	[90-100]	[61-77]	[39-49]
uc007dye.1	[79;102;142;187;243;271;300;325;378;435;439;510;522;544;563;585;608;634;673;693]	[160-173]	[482-499]
uc007dyf.1	[51;80;105;158]	[26-29] [205-214]	[27-37] [202-213]	[21-30] [210-224]
uc007dyq.1	[91;149;205;252;273;297]	[41-57] [134-153]	[48-57]	[330-331]
uc007dyr.1	[91;147]	[51-57] [83-87] [93-95] [186-195]	[50-57] [79-83] [98-102] [138-142] [172-175] [181-181] [184-188]
uc007dyy.1	48
uc007dyz.1	[89;130;183;233;250;286;317;355;412;442;493;547;581;612;649;683;725;769;805;853;917;965]	[83-88] [110-113]	[77-87] [748-761]	[97-102] [111-113] [116-120]	[116-120]
uc007dza.1	[5;43;100;130;181;235;269;300;337;371]	[166-181] [325-329] [348-354] [395-405]	[401-404]	[401-405]
uc007dzb.1	[89;130;183]	[82-89] [110-113]	[79-84] [217-225]	[87-102] [111-123] [216-223]	[111-123]
uc007dzc.1	[40;75;111;127;158;224;259]		[7-16] [227-228]
uc007dzd.1	[20;56;72;103;169;204]		[172-173]
uc007dze.1	[15;44;77;129;176;208;250]	[179-200] [220-236] [489-494] [506-511] [640-656] [713-734]	[49-56] [63-72] [331-340] [366-373] [486-490] [507-513] [652-657] [663-669] [753-757] [767-769] [841-846]
uc007dzf.1	[15;44;77;129;176;208;250;314;372;450;478;498;535;581;650;688;727;847;925]	[179-199] [222-236] [626-649] [706-725]	[49-56] [63-72] [331-341] [363-375] [647-650] [656-662] [745-751] [759-763] [894-903] [910-915] [990-1004]
uc007dzg.1	[15;44;77;129;176;208;250;314;372;450;478;498;535;581;650;688;727;847;925;1013;1030;1100;1124;1151;1185;1237;1303;1361;1415;1441;1463]	[178-200] [223-238] [624-651] [707-723]	[746-750] [759-764] [894-903] [910-915] [1018-1021] [1032-1032] [1035-1038] [1049-1057] [1135-1139] [1173-1177] [1182-1186] [1212-1223] [1311-1313] [1317-1317]	[331-337] [341-345] [1036-1039] [1047-1050] [1156-1160] [1169-1173]
uc007dzh.1	[5;57;104]	[107-129]	[112-128]
uc007dzm.1	[31;65;121;160]		[144-148]	[127-133] [141-146]
uc007dzq.1	[48;135;168;234]	[11-26] [69-79] [209-216] [255-261]		[69-95]
uc007eao.1	[54;120;155;186;281;349;391;434;475;520;1663;2607;2658;2711;2870;2930]		[2940-2951]	[780-788] [817-826] [2351-2360] [2382-2393]
uc007eaq.1	[54;120;155;186;264;332;374;417;458;503]		[1631-1639]
uc007eas.1	[58;115;147;170;194;223;253;282]			[7-7] [302-303]
uc007ecj.1	200
uc007eck.1	[17;59;92;113;153;175;213;238;272;307;345;375;419;697]
uc007ecl.1	[19;29;51;89;114;148;183;221;251]	[34-41]	[32-43] [280-288]
uc007ecm.1	[21;43;81;106;140;175]	[172-181]	[198-203]
uc007ecn.1	[17;59;92;113;153;175]		[20-25] [192-207]	[169-175] [208-209]
uc007eco.1	[31;75;124;170;185;252;293;332;377;410]		[480-485]
uc007ecp.1	[31;75;124;170;185;252;293;332;377;410;490;536;605;670;705;728;772;805;867]	[64-79] [200-212] [250-257]	[884-889] [896-900]	[956-959]
uc007ecq.1	[46;61;128;169;208;253;286;366;412;481;546;581;604;648;681;743]	[77-87]	[760-765] [772-772] [775-776]	[832-835]
uc007ecr.1	[46;61;128;169;208;253;286;366;412;481;546;581;604;648;681;743]	[76-86]	[760-765] [772-776]	[7-8] [832-835]
uc007ecw.1	[32;105;185;213;255]	[34-35] [39-42] [317-329]	[16-27] [314-321]	[12-13]
uc007ecx.1	[32;105;185;213;255;328;370]	[34-35] [39-40]		[7-9] [12-13]
uc007eeu.1	[1;61;95;123;257;319;327;353]	[14-22] [153-162]	[336-343]	[156-169] [339-343]
uc007eev.1	[39;99;133;161;295;357;365;391;426]	[53-63] [192-199]	[45-49] [384-397]	[373-392]
uc007eew.1	[39;99;133;161;295;357;365;391;426]	[52-63] [191-199]	[44-48] [383-396]
uc007eex.1	[39;99]	[53-60] [117-124]	[43-49] [111-122]
uc007egj.1	[26;248;278;338]	[22-30]	[22-31] [109-120] [153-167] [269-277] [282-285]	[7-7] [109-115] [126-129]
uc007egy.1	[14;49;131;185]
uc007egz.1	[14;49;131]	[149-168]	[150-171]
uc007ehb.1	[14;49]		[118-124]	[117-121]
uc007ehh.1	zeros(0,1)	[157-166]	[190-194] [1133-1146] [1227-1235] [1256-1269] [1285-1292] [1310-1315] [1330-1337] [1481-1485] [1499-1509] [1530-1537]	[137-139] [147-153] [176-181] [187-189] [386-396] [448-453]
uc007ehi.1	[50;88]	[58-69] [260-276] [509-517] [1614-1622]	[47-57] [273-282] [294-300] [1238-1249] [1332-1340] [1360-1366] [1392-1397] [1415-1419] [1435-1438] [1441-1446] [1582-1590] [1604-1611] [1636-1642]	[39-49] [59-64] [241-246] [252-258] [281-286] [292-294] [492-501] [552-560]
uc007ehj.1	[75;103;120;138;180;213;259;296;327;360;418;463;479;515;540;574;600;647;670;707;754;768;802;861;897;948]	[73-78] [333-341]	[62-78] [209-221] [334-344] [844-855] [910-915] [961-967]
uc007ehk.1	[75;103;120;138;180;213;259;296;327;360;418;463;479;515;540;574;600;647;670;707;754;768;802;861;897;948]	[73-79] [332-342]	[58-78] [209-221] [333-344] [845-849] [910-915] [961-967]
uc007ehx.1	[18;53;64;99;139;168]
uc007ehy.1	[18;53;64;99;139;168;225]
uc007ehz.1	[18;53;64;99;139;168]
uc007eia.1	[18;53;64;99;139]	[19-24] [32-41] [121-133] [155-164]	[12-19] [127-131] [140-144] [147-160]
uc007eic.1	[40;81;107;167;213]	[7-7] [255-260]	[27-49] [252-254]
uc007eid.1	[40;81;107;167;213;263;304]	[78-100]		[11-12]
uc007eii.1	[56;109;169;210;245;298;340;385;428]
uc007eip.1	[23;46;68;107;155;187;226;268;290;327;360;409]	[29-48]
uc007ejt.1	679			[463-473] [490-497]
uc007eki.1	zeros(0,1)
uc007ekp.1	[1;45;102;131;177;260;303;349;367;434]	[10-14]	[305-309] [312-312]	[13-13]	[13-13]
uc007ela.1	[32;67;117;153;177]			[183-183]
uc007ell.1	[37;69;112;137;173;232;261]	[13-18] [29-43] [163-185]	[31-44]
uc007elm.1	[11;54;79;115;174;203]	[13-18] [103-126]	[14-19]
uc007elt.1	zeros(0,1)	[143-147] [156-161] [219-220] [237-244]	[114-125] [129-136] [156-163] [206-210] [213-213]
uc007elu.1	zeros(0,1)	[7-7] [142-147] [156-161] [218-221] [237-244]	[114-123] [126-137] [156-161] [205-210]
uc007ely.1	20		[23-31]
uc007elz.1	20	[25-36]	[23-31]
uc007ema.1	[51;92;158;209;251;305;327;378;419;446;475;509;533;572;594;656;688;738;773]	[181-199] [308-326]	[56-69] [133-152] [262-268] [286-292] [314-320] [565-575]
uc007emb.1	[51;92;158;209;251;305;327;378;419;448;482;506;545;567;629;661;711;746]	[183-201] [308-326]	[57-68] [134-152] [262-268] [314-321] [541-547]
uc007emz.1	[71;118]
uc007enl.1	[38;58;108;134;170;206;244;263;296]	[37-44] [51-64]	[38-45] [48-51]
uc007ent.1	[35;335;557;613;649;677;736;796;845;916]	[712-722] [738-746]	[764-772] [783-787] [832-839] [875-882]	[24-26] [34-36] [48-62] [161-188] [737-749]
uc007enu.1	[35;337;559;615;651;679;738;798;847;918]	[740-748]	[767-774] [785-788] [835-843] [877-884]	[173-189] [740-752]
uc007env.1	[35;337;559;615;651;679;738;798;869]		[766-776] [785-788] [802-803] [810-813] [828-832]	[163-188] [739-750]
uc007enx.1	[17;66;137]
uc007eom.1	[14;36;74;139;211]	[12-12] [20-24] [102-114] [127-137]	[20-26] [49-59] [126-131]	[196-203]
uc007eon.1	[14;36;74;139;173;261;317;356;405;430;469;492;527;558;594;628;676]	[11-12] [17-24] [145-152] [163-165]	[126-129] [142-145] [644-657]	[118-120] [123-126] [140-144]
uc007eoo.1	[14;36;74;139;176;264;320;359;408;433;472;495;530;561;597;631;679]	[12-12] [17-24]	[170-192] [647-662]	[616-627]
uc007eop.1	[56;93]		[155-173]	[154-160]
uc007eov.1	[23;93;118;144;169;204;232;276;314;355;387;439;469]	[122-123] [159-164] [197-199] [250-258] [430-433] [439-440]	[121-125] [128-128] [466-481] [496-506]	[132-147] [160-170] [197-205] [506-512]
uc007eow.1	[39;65;90;125;153;197;235;276;308;360;390]	[43-45] [82-85] [115-120] [165-178]	[43-46] [49-52] [387-401] [416-427]
uc007eox.1	[25;51;76;111;139;183;221;262;294;346;376]	[16-19] [66-72] [101-107] [151-165]
uc007epe.1	[30;51;117;205]	[9-21] [34-44] [67-74] [113-131] [159-162] [171-184]	[36-38] [57-62] [141-146] [159-160] [176-179] [229-232]	[35-39] [56-61] [139-145] [226-231]	[56-61]
uc007epp.1	[45;73;94;129;160]			[9-12]
uc007epq.1	[45;73;94;129;160]			[9-12]
uc007epw.1	5	[36-42]	[29-31] [34-37]
uc007epx.1	[5;44;78;112]		[118-121]
uc007eqs.1	[28;52;83;129;147;179;203;231]
uc007eqt.1	[28;52;83;129;147;179;203;231]
uc007era.1	[26;51;92;134;155;187;214;254;291;313;337;373;416;427;470;492;521;581;599;651;695;721;766;818]		[776-789] [844-857]	[268-269] [275-281]
uc007erb.1	[26;51;92;134;155;187;214;254;291;313;337;373;416]		[15-18] [414-420]
uc007erc.1	[26;51;92;134;155]	[130-147]	[16-18] [26-31] [175-182]
uc007erd.1	[16;27;56;98;135;168;202;225;263;295;301;368;416;465]	[537-545]	[526-539] [590-617]
uc007erk.1	[157;228;263;277;303;376;405;456;489;546;594;615;664;852;893;926;953]	[88-96] [106-122] [362-368] [589-592] [665-674] [678-682]	[205-208] [227-235] [389-393] [402-404] [579-590] [665-671] [823-830] [872-877] [883-889] [899-902] [905-909] [942-945]
uc007erl.1	[157;228;263;277;303;376;405;456;489;546;594;782;823;856;883]	[88-97] [106-122]	[390-393] [402-405] [753-760] [802-807] [814-820] [829-839] [870-875]
uc007erm.1	[157;228;263;277;303;376;405;456;489]	[88-98] [106-122]	[205-208] [229-237] [389-393] [402-405]
uc007ern.2	[157;228;263;277;303;376;405;456;489;546;594;615;664;852;893;926;953]	[88-97] [106-122] [362-368] [587-591] [665-681]	[205-208] [229-236] [389-393] [402-405] [578-590] [666-671] [825-830] [872-879] [884-889] [900-902] [905-909] [938-946]
uc007erp.1	[157;228;263;277;303;376;405;456;489;546;594;699;732;759]	[87-96] [106-122] [637-650] [707-736]	[227-236] [389-393] [403-405] [688-692] [705-708] [744-752]	[777-782] [785-785]
uc007erq.1	[157;228;263;277;303;376;405;456;489;546;594;627;654]	[86-98] [106-122] [421-423]	[205-208] [227-235] [390-393] [402-405] [578-588] [600-603] [606-610] [639-648]	[582-582] [585-591] [671-677] [680-680]
uc007err.1	[3;46;122;341;429;582;680;853;996;1164;1218;1533;0]	[105-111] [327-331] [405-411]	[128-131] [141-142] [318-327] [407-413] [500-504]	[320-322] [325-330]
uc007ert.1	[78;246;300;615;0;0;0;0;0;0;0;0;0]	[104-104] [110-117] [134-139]	[102-108] [194-196]
uc007eru.1	[161;202;235;262]		[131-140] [181-188] [192-198] [208-220] [247-256]
uc007esn.1	[32;73;164;191;230;288;386;487;524;591;627;718;730;777;830;842;904;933;959;965;977;1010;1049;1101;1146;1196;1254;1298;1340;1395;1440]	[649-656] [1449-1450]	[490-498] [509-516] [747-763] [802-810] [842-850] [942-949] [966-974]
uc007esz.1	2	[345-352]		[344-348]	[344-348]
uc007eta.1	2	[345-352]		[344-348]	[344-348]
uc007etc.1	40	[41-46] [73-75]	[7-11] [35-46] [68-70]	[66-69]
uc007etd.1	[40;78]	[43-46]	[34-46]	[39-49]
uc007ete.1	[24;46;71;98;129;174;226;253;308;333;377;417]	[447-453]
uc007etf.1	[1;28;83;108;152;192]	[222-228]
uc007etq.1	[23;64;98;121;167]
uc007ett.1	[6;45;95;129]			[123-123]
uc007eun.1	[24;46;90;138;182;203]
uc007eut.1	zeros(0,1)	[160-178]	[176-183]
uc007eve.1	[17;55;94;119;166;213;244]	[253-266]	[241-243] [247-247] [267-273]
uc007evf.1	[17;55;94;119;166;213;244;280;327;364;407;459;479]		[241-243] [247-247]
uc007evg.1	34	[41-49] [143-145] [173-191]	[9-11] [44-55] [137-144] [158-162] [180-184]
uc007ewo.1	[19;32;45;72;98;131;166;214]
uc007ewp.1	[8;52;65;78;105;131;164;199;247]
uc007ewq.1	[28;55;76;91;129]	[31-37] [42-52] [135-162]	[30-34]	[122-128] [135-139]
uc007ewr.1	[27;54;75;90;128]		[22-30]	[122-126] [134-139]
uc007ews.1	[37;66;108;142;157;236;288]
uc007exe.1	[63;92;135;163;210;242;289;314;329;363;402;447;472;521]	[50-71] [220-237] [485-500]	[53-67]
uc007exf.1	[63;92;135;163;210;242;289;314]	[45-68] [257-276] [321-328]	[55-66] [316-324]
uc007exg.1	[63;92;135;163;210;242;289]	[44-68] [265-280]	[55-66] [301-307]
uc007exi.1	[44;89;141;180;238;298;507]	[293-298] [317-322] [498-510]	[23-41] [303-314] [363-383] [463-482]
uc007exk.1	[22;55;96;149;166;215;258;292;346;379;424;463;478;528;583;630;649;699;727;792;820;849]	[8-17] [672-678]	[719-729] [753-760]
uc007exv.1	[55;85;109;122;141]	[29-37]	[34-46]
uc007eyr.1	[54;86;128]	[46-52]	[47-55] [68-78] [101-105]	[86-93]
uc007eyx.1	[41;75;113;151;171;191;208;244;276;320;351;403;452;480;500;558;611;645;678;713]	[47-58]	[61-79] [408-409]
uc007eyz.1	[8;44;76;120;151;203;252;280;300;357;410;444;477;512]		[208-209] [286-291] [302-307]
uc007ezk.1	[157;181]			[230-233]
uc007ezl.1	23
uc007ezt.1	[36;79;105;159;191;230]	[8-16]		[9-11]	[9-11]
uc007ezx.1	[15;40;85;128;198;239;274;338;404;439;485;516;560;613]			[592-598] [618-633] [698-702]
uc007fbr.1	[36;75;134]
uc007fcc.1	zeros(0,1)		[28-36]
uc007fcd.1	zeros(0,1)		[28-36]
uc007fce.1	zeros(0,1)		[27-36]
uc007fcf.1	zeros(0,1)		[28-36]
uc007fcg.1	zeros(0,1)		[27-36]
uc007fch.1	zeros(0,1)		[28-36]
uc007fci.1	zeros(0,1)		[27-36]
uc007fck.1	[31;67;110;152;177;198;227;277;356;391;419]	[26-36]	[226-242] [289-303] [323-345]	[226-237]
uc007fcm.1	[13;67;124;150;196;283;332;409]	[32-41]	[34-37] [43-45] [128-150] [166-169]	[147-147] [152-154]
uc007fcn.1	13		[34-36] [43-44] [47-48] [54-61]
uc007fcz.1	[11;64;86;127;177;227;258;274;300]	[18-25]
uc007fda.1	[61;114;136;177;227;277;308;324;350;396]	[68-74] [335-337]	[64-75] [295-300] [337-343]
uc007fdb.1	[61;114;136;177;227;277;308;324;350]	[66-77]	[65-76]
uc007fdd.1	[24;47;84;135;212;261;325;354;424;485;544;585;639;685;734;794;822;867;899;2453;2510;2539;2599;2666;2700;2749;2840;2952]	[25-36] [137-140] [745-751] [756-762] [1797-1832]	[2138-2140] [2148-2152] [2722-2736] [2834-2834] [2974-2977] [2980-2982] [2995-3006] [3033-3040]	[743-745] [748-750] [759-760] [1255-1266] [1282-1291]	[743-745]
uc007fde.1	[21;58;109;186;235;299]		[205-210] [216-216] [268-280] [315-321]
uc007fdm.1	[6;45;111;173;227;259;316;360;423]	[397-407] [413-422]	[410-415]	[172-176] [184-191]
uc007fdn.1	[6;45;111;173;227;259;316;360;423]			[172-177] [183-191]
uc007fdo.1	[25;58;108;154;234;300;359;383;416;434;456;479;511]		[345-354] [385-400]	[30-37] [70-83] [271-280] [287-299]
uc007fdp.1	[25;58;108;154;234;300;359;383;416;434;456;479;511]		[396-401]	[31-36] [73-80] [274-280] [288-298]
uc007fdz.1	[44;105;153;215;242;279;336]	[88-96] [160-168] [172-181]	[87-106] [355-364]	[165-169] [176-184]	[176-184]
uc007fea.1	[44;105;153;215;242;279;336]	[87-99] [160-168] [174-179]	[87-106] [355-364]	[165-169] [176-184] [328-341]	[176-184]
uc007feb.1	[44;105;153;215;242;279;336]	[88-96] [160-168] [174-181]	[356-364]	[165-169] [177-184]	[177-184]
uc007fec.1	[44;105;153;215;242;279;336;369]	[88-96] [160-168] [174-181]
uc007fee.1	65		[9-14] [58-68] [87-96] [188-195]
uc007fef.1	[47;72]
uc007feg.1	[36;70;102;162]	[38-50]	[151-155]
uc007feh.1	[36;70;102;162;208;248;289;318]	[46-50]		[43-59]
uc007fei.1	[36;70;102;162;208;248;289;318]	[47-50]		[43-59]
uc007fen.1	[13;58;83;125;191;239;258;259;302;334;427;480;507;543]	[12-20] [41-56]	[46-56] [184-207] [374-385] [422-440] [480-484] [509-517]	[13-22]
uc007feo.1	[13;58;83;125;191;239;249;293;325;418;471;498;534]	[12-20] [41-56]	[46-55] [232-241] [252-256] [365-376] [413-431] [470-473] [500-506]
uc007fep.1	[13;58;83;125;191;239;258;302;333;426;479;506;542]	[11-20] [187-201] [278-289] [310-321] [336-343]	[46-55] [283-295] [306-310] [373-382] [421-439] [479-482] [508-516]	[13-22]
uc007feq.1	[10;55;80;122;188;236;255;299;331;424;477;504;540]	[13-18] [37-53]	[12-15] [42-45] [48-50] [182-204] [371-382] [419-437] [476-480] [506-513]
uc007ffk.1	[9;64;87;136;162;205;235;270;303;353;433;482;522]	[43-62]		[43-58] [70-83]	[43-58]
uc007ffl.1	[9;64;87;136;162;205;235;270;303;353;433;482;522]			[44-58] [71-81]
uc007ffx.1	[65;99;159;214;268;293;344;377;412;444;487;526;578;639;686;710;757;809]	[62-69] [76-83] [102-109] [140-151] [232-241] [316-323] [327-336]	[221-226] [236-243] [275-290] [683-694] [784-786] [790-794]
uc007ffy.1	[65;304]		[65-66] [81-83] [130-130] [133-134] [137-139] [235-250] [340-346]
uc007fga.1	[48;110]	[102-110]	[17-43] [89-96]
uc007fge.1	[21;41;59;99;128;170;213;242;265;279]	[19-35]		[19-36]
uc007fgg.1	[19;59;81;116;160]
uc007fgm.1	[57;93;159;196;229;259;318]			[9-15]
uc007fgr.1	zeros(0,1)	[123-131] [146-149] [163-170] [223-237] [326-333] [340-344]	[72-77] [122-126] [146-149] [159-164] [175-180] [204-211] [223-229] [327-330] [341-343] [346-346] [368-370] [395-396]	[169-170]
uc007fhf.1	[33;83;108;161;216;251;274;322]	[39-41]	[37-38] [41-41] [184-200] [267-279]	[247-253] [260-269] [351-352]
uc007fhg.1	[1;51;76;129;184;219;242;290]		[237-247]	[215-221] [228-231] [234-237] [319-320]
uc007fhh.1	[18;53;76;124]	[11-15] [34-36]	[21-25] [113-113]	[68-82]
uc007fhn.1	[29;249;274;334;373;435;484;534;588;628;653;706;751;766]	[201-226] [642-668] [713-721] [770-778]	[754-766]	[213-225] [313-316] [323-328]
uc007fja.1	[24;79;94;105;170;208;272;316;370;445;483;539;609;637;699;763;843;880;907;956;996;1058;1127]	[69-72] [77-86] [231-237] [250-260]	[668-680] [840-845] [1110-1112] [1121-1125]	[67-71] [79-80] [96-100] [252-258] [273-286] [377-382]
uc007fjb.1	[24;79;94;105;170;208;272;316;370;445;483;539;609;637;699;763]	[77-86] [231-237] [250-258]	[667-683] [829-835]	[67-72] [79-80]
uc007fjc.1	[24;79;94;105;170;208;272]	[69-73] [77-84] [292-313]	[303-310]
uc007fjo.1	[37;84;145;174;213;258;290;321]	[104-112]		[110-127]
uc007fjp.1	37
uc007fka.1	75	[53-72]	[109-120]	[54-67] [115-117]
uc007fkb.1	[75;129;154]	[52-70] [221-226]	[215-221]	[15-25] [211-219]
uc007fkc.1	[75;129;154;228;259;303;356;382;424;444;481;544;602;642;675;731;779;835;857;885;946;980]		[841-851] [862-868] [969-977] [988-995]	[13-20]
uc007fkd.1	[75;129;154;228;259;303;356;382;424;444;481;544;602;642;650;683;739;787;843;865;893;954;988]	[52-71] [573-583] [595-600] [632-640] [650-662]	[614-619] [626-634] [651-657] [853-860] [871-876] [977-985] [996-1003]	[17-25] [622-631] [636-651]
uc007fke.1	[135;174;255;306;355;382;444;628]	[133-137] [143-149]	[132-138]
uc007fkf.1	[135;216;267;316;343;405;589]	[139-143]	[138-144]
uc007flt.1	[2;44;92]
uc007flu.1	[35;105;177;270]	[321-324]	[312-317] [320-320]
uc007fmf.1	[1;39;107;125;158;224]	[189-214]
uc007fmg.1	[55;93;161;179;212;278]	[59-63] [249-269]	[58-67] [774-784] [802-814]
uc007fmh.1	[7;92;167;244;282;350;368;401;467]	[248-252]	[246-254] [967-970] [994-995] [998-1002]
uc007fmi.1	[1;39;107;125]
uc007fmr.1	[12;65;106;163;218;265]
uc007fol.1	[21;53;72]		[71-78]
uc007fom.1	[34;72;96;146;178;197]	[32-39]	[195-206]
uc007fon.1	[6;44;68;118;150;169]	[9-11]	[8-19] [166-175]
uc007foo.1	[8;29;40;66;101;133]	[110-124]
uc007foq.1	[10;79]	[21-36]
uc007foy.1	[20;50;91;147;166;213]		[241-246]	[242-242]
uc007foz.1	[20;50;91;147;166;213]		[242-245]
uc007fpa.1	[20;50;91;147;166;213]
uc007fqm.1	[42;106]	[8-18]		[7-11]	[7-11]
uc007fra.1	[36;95]		[24-33]	[12-15]
uc007frg.1	37	[29-34] [61-64] [68-68]	[38-42] [55-58]	[54-58]
uc007ftc.1	[36;94]		[33-44] [74-84] [97-100]
uc007ftm.1	[31;77;121;167;209;265;329;373]	[186-201]	[49-61] [78-83] [192-197]
uc007ftn.1	[31;68;112;158;200;256;320;364]
uc007ftq.1	[14;83;132]	[35-44] [79-82]	[39-43] [61-72] [94-100]	[130-131]
uc007ftr.1	[14;83;132]	[34-44]	[38-43] [61-68] [94-99]	[130-131]
uc007fuq.1	[5;61;107;144;184;217;262;298;338;371;380;399;423;440;490;522;558;580;607;664;690]		[201-205] [209-212] [513-523] [536-542]	[42-52] [390-394] [401-407]
uc007fvg.1	[239;421;450;468;511;537;599;608;629;655;673;726;747;756;800;821;830;842;866;878;908;918;927;948;973;982;1000;1025;1048;1062;1083;1098;1141;1189;1214;1258;1269;1352;1418;1457]	[240-246] [437-442] [474-479] [490-496] [533-542] [547-552] [584-597] [602-605] [672-681] [736-748]	[240-244] [247-247] [653-654] [658-660] [793-799] [807-809] [812-813] [837-847] [897-904] [916-933] [1114-1119] [1247-1255] [1468-1474]	[344-355] [435-443] [473-478] [595-595] [600-605] [673-687] [740-749] [835-846]
uc007fvh.1	[4;27;209;238;256;299;325;387;396;417;443;461;514;535;544;588;609;618;630;654;666;696;706;715;736;761;770;788;813;836;850;871;886;929;977;1002;1046;1057;1140;1206;1245]	[225-232] [262-267] [278-281] [318-330] [383-384] [391-392]	[441-442] [446-448] [684-692] [919-924] [1256-1263]	[223-233] [256-269] [527-541] [623-636]
uc007fvt.1	[46;82;105;156;179]	[51-57] [111-123]	[43-47] [116-128]
uc007fvu.1	[46;82;105;156;178]	[50-57] [108-124]	[43-47] [118-129]
uc007fvx.1	[35;53;89;147;162]	[67-81] [153-158]	[156-158] [161-161]
uc007fvy.1	[7;50;74]		[9-15] [25-32]	[7-14] [19-25]
uc007fvz.1	[101;144;168]		[26-32]	[20-28]
uc007fwa.1	[14;26;42;81;128]		[24-37] [126-135]
uc007fwo.1	[28;53;79;142;198;213;249;281;312;354;376;397;446;470;499;550;605;626;663;696;732]	[99-112] [312-321]	[119-143] [197-208] [260-267] [304-312] [414-419] [443-450] [465-472] [475-482]	[14-18] [25-31] [445-448] [455-460]
uc007fxe.1	[40;69;84;111;149;206;235;267;292;339;368]		[226-238] [266-274] [312-321]	[103-120]
uc007fxf.1	[40;69;84;111;149;206;235;267;292;339;368]		[266-274] [313-324]	[102-121]
uc007fxg.1	[40;69;84;111;149;206;235;267;292;339;368]			[103-117] [164-171]
uc007fxj.1	[45;63;101;141;172;224]	[42-53]	[41-49]	[257-259]
uc007fxk.1	[6;44;75;109;157;202;279;327;350;396;446;495;545;606;655;691;713;786;837;862]	[202-216] [882-892]	[769-792]
uc007fxl.1	[6;44;75;109]
uc007fxs.1	[44;72;91;120;141;184;206;326;353;386;392;431]	[39-59] [124-144] [242-249] [260-270] [485-486]	[36-48] [230-233] [292-300] [390-393] [404-406]	[486-487]	[486-487]
uc007fxt.1	[22;56]	[22-29] [49-61] [86-90]		[43-43] [47-55]
uc007fzi.1	[59;88;121;166]		[52-69] [114-122] [135-141]
uc007fzl.1	[22;138;191;218;266;360;369]	[142-152]	[143-143] [309-314]	[8-13] [139-144]
uc007fzm.1	[22;75;102;150;244;253]	[27-38]	[26-29] [192-199]	[29-40]
uc007fzr.1	[25;45;66;148;171;194;225;264]		[59-64] [67-69] [94-101]
uc007gab.1	[3;13;37;144;201;238;296;322;371;382;413;486;512]	[91-100] [109-119] [281-295] [355-359] [437-443] [498-507]	[176-183] [279-284] [347-358] [432-446] [459-466] [503-505]	[94-101] [111-118]	[111-118]
uc007gac.1	[3;13;37;144;201;238;296;345;356;387;460;486]	[109-119] [280-295] [327-333] [409-418] [474-481]	[176-182] [279-283] [325-333] [405-420] [433-440]	[111-119] [288-305]
uc007gad.1	[3;13;37;104;161;198;256;305;316;347;420;446]	[46-56] [68-78] [220-226] [240-254] [287-293] [368-377] [432-440]	[21-29] [41-42] [137-143] [239-245] [287-293] [366-379] [392-400] [437-438] [445-448]	[26-30] [33-33] [54-60]	[54-60]
uc007gan.1	[21;72;113;153;182;211;229]	[37-50]
uc007gas.1	70	[70-80] [99-104]	[70-72] [79-87] [95-100]
uc007gat.1	[70;107;152;199;247;269;310;366;389]		[65-74] [166-177] [191-198] [247-263] [285-289]
uc007gaz.1	[21;62;84;130;169;218]	[20-31] [36-44] [50-53] [63-66]		[47-54] [64-72] [297-298]	[47-54]
uc007gbi.1	[19;77;143;163;189]	[19-29]		[11-12]	[11-12]
uc007gbk.1	[28;60;108;159;167;187]	[28-30] [64-80]	[11-27] [112-114] [117-117] [134-142]	[7-15] [28-31] [90-98]
uc007gbl.1	[84;116;164;215;223;243]	[88-89] [122-130]	[88-88] [170-170] [193-199] [211-212] [221-228]	[30-37] [45-53] [83-88] [125-129]	[125-129]
uc007gby.1	[47;98;128]	[42-51] [65-72] [160-161]	[36-37] [78-79] [93-95] [113-113] [116-119] [146-149]
uc007gbz.1	[47;98;128]	[42-51] [65-72]	[35-38] [78-79] [93-95] [112-113] [116-119] [130-134] [144-147]
uc007gca.1	[79;108;129;172;278;325;416]	[30-40] [108-112] [323-327] [363-373]	[17-24] [108-128] [168-184] [429-441] [480-497]
uc007gcb.1	[79;108;129;235;282;373]	[28-39] [102-112] [280-286] [292-295] [309-329]	[17-26] [385-398] [437-454]
uc007gcc.1	[79;108;129;235;281;372]	[29-39] [102-112] [278-286] [292-295] [311-329]	[16-26] [250-269] [382-399] [436-453]
uc007gcd.1	[79;108;129;172;278;324;415]	[28-40] [107-109] [323-329] [362-371]	[17-24] [116-129] [290-312] [433-440] [479-496]
uc007gce.1	[34;70;116;144;167]		[79-95]	[156-158]
uc007gch.1	[19;48;71;341;376;400;426;446;471;488;634;664]			[512-518] [524-532]
uc007gci.1	[5;18;46;87;147;163;192]	[202-211] [216-217]	[40-54] [192-202]
uc007gck.1	[10;23;79;101;137;153;181;232;242;289;348]	[15-28] [191-207] [391-399]	[188-203] [386-393]	[234-240] [245-253]
uc007gcl.1	[10;23;79;101;137;153;181;232;242;289;348]	[14-28] [192-207] [390-398]	[188-203] [335-339]	[236-240] [245-252]
uc007gcm.1	[10;23;79;101;138;154;182;233;243;290;349]	[192-211] [391-399]	[80-90] [106-110] [189-200] [336-340] [353-360]	[237-241] [246-253]
uc007gcn.1	[1;30;108]	[112-127] [132-134]	[20-29] [102-116]	[126-134]
uc007gda.1	[5;58;104;134;194]
uc007gdb.1	[37;90;136;166;226]	[39-47] [216-222] [249-256]	[40-44] [262-272]	[25-36]
uc007gde.1	17
uc007gdf.1	[24;48;73;99;122;166;184;218;271;316;336;362;387;439;481;526;604]	[42-50] [514-524] [528-538] [601-608]	[18-25] [52-65] [110-130] [389-392] [414-423] [481-486] [489-494] [503-508] [513-520] [601-604] [608-612] [616-619]
uc007gdg.1	[25;49;74;100;123;167;184;218;271;316;336;362;387;439;481;526;601]	[9-9]	[19-26] [388-392] [414-426] [488-495] [503-508] [595-602] [605-608] [614-615]	[363-373]
uc007gdh.1	[24;48;73;99;122;166;184;218;271;316;336;362;387;440;482;527;605]	[43-46] [516-541] [597-609]	[18-25] [55-65] [110-130] [391-394] [415-425] [482-495] [504-509] [516-522] [603-605] [609-613] [617-618]
uc007gdi.1	[24;48;73;99;122;166;183;217;270;315;335;361;386;438;480;525;603]	[518-522] [526-540] [592-596] [600-608]	[18-25] [55-64] [109-131] [388-392] [413-425] [480-493] [502-507] [512-519] [601-603] [607-611] [615-617]
uc007gdj.1	[24;48;73;99;122;166;183;217;270;315;335;361;386;439;481;526;601]		[18-25] [389-394] [414-426] [483-494] [503-508] [595-601] [608-609] [614-615]	[361-371]
uc007gdk.1	[24;48;73;99;122;166;184;218;271;316;336;362;387;440;482;527;602]		[18-26] [110-132] [391-394] [415-425] [490-499] [503-509] [599-603] [609-610] [614-615]	[363-370]
uc007gdl.1	[24;48;73;99;122;166;183;217;270;315;335;361;386;439;481;526;600]		[18-25] [390-393] [416-423] [482-494] [504-508] [512-512] [594-595] [598-601] [604-614]
uc007gdm.1	[24;48;73;99;122;166;184;218;271;316;336;362;387;439;481;526;601]		[18-24] [110-132] [389-393] [416-426] [488-494] [502-508] [599-602] [605-609] [613-616]	[363-371]
uc007gdy.1	[2;45;98;132;171]
uc007gdz.1	[1866;1909;1961;1995;2035]	[52-60]	[22-30] [33-43]
uc007gec.1	21
uc007gek.1	[32;64;91;118;154;197;244;269;285;302;318;367;494;571;620;667;691;716;779;804;859;883;915;963;979;1042;1072;1101;1141;1168]	[51-71] [640-659]	[327-339] [672-688] [880-886] [889-889] [910-919]	[724-728] [733-739]
uc007ger.1	[31;54;76;107;128]	[74-80]	[79-79] [84-87] [93-94]	[154-157]
uc007gez.1	[2;32]	[12-14] [52-54]	[14-16] [32-38] [45-45]
uc007gfa.1	[2;32;56]	[10-16] [57-71]	[63-69]
uc007gfi.1	[40;63]		[15-26]	[7-10] [87-88]
uc007gfj.1	[84;141;183;257;348;384;424;461]	[86-89] [202-206] [210-216] [321-325] [360-364] [372-374]	[88-91] [271-279] [318-324] [356-370]	[157-171] [269-279] [337-347] [361-364] [381-384] [389-389]
uc007gfk.1	[66;112;164;206;263;305;379;470;506;546;583]	[18-25] [332-342] [440-448] [493-509]		[501-512]
uc007gfl.1	[15;49;123]
uc007gft.1	[33;69;98;132;167;213;234;247;277]	[279-283]
uc007gfu.1	[33;69;97;131;166;212;233;246;276]
uc007gfv.1	[5;76;126;162;196;250;295;418;485;547;590;636]	[20-25] [130-141] [152-161] [284-307]	[7-17] [418-428] [440-451] [613-616] [625-627]	[430-430] [436-441]
uc007gfx.1	[31;101;150;176;193;235;306;329;350;365]	[60-66] [78-85] [137-140] [146-151]	[133-138] [157-167] [262-277] [309-313] [364-378]	[59-65] [93-97]	[93-97]
uc007gfy.1	[31;101;150;176;193;235;306;328;349;364]	[60-66] [78-85] [137-140] [146-151]	[136-138] [262-274] [308-312] [363-376]	[59-72] [93-98]
uc007ggc.1	[9;144;173;187;217;260;295;320;374;417]	[207-230] [249-253] [303-314]	[390-402]
uc007ggd.1	9	[136-142]	[133-136]
uc007gge.1	[1;73;133;204;264;299;383;449;535;571;689;750;794]	[334-340] [434-440] [462-472] [794-807] [834-843]	[153-156] [300-304] [315-328] [332-335] [346-350] [406-421] [429-437] [475-482] [492-502] [514-518] [528-534] [588-596] [635-642] [703-708] [731-747] [790-798] [836-842]	[332-334] [340-348] [467-473] [502-510] [540-553]	[467-473]
uc007ggf.1	61	[7-18]	[110-113]
uc007ggg.1	[4;38;158;201;218;227]		[34-35] [87-96] [107-117] [260-270]
uc007ggh.1	[21;141;184;201;210;261;276]	[14-20] [37-40] [88-101] [221-230] [249-259] [331-346]	[34-35] [88-89] [93-96] [111-123] [285-293] [309-323] [336-344] [411-423] [449-459]
uc007ggi.1	[39;56;65;116;131]	[126-141]	[122-133] [175-182] [249-261] [287-297]
uc007ggj.1	[21;141;184;201;210;261;276]	[19-23] [70-85] [206-213] [226-243] [314-330]	[17-18] [71-72] [76-78] [94-105] [268-274] [292-306] [320-327] [394-406] [432-442]	[35-51]
uc007ggk.1	[21;141;184;201;210;261;276]	[19-25] [70-86] [206-213] [227-243] [314-329]	[17-18] [71-72] [76-78] [88-100] [268-274] [291-306] [319-327] [393-406] [432-441]	[35-50]
uc007ggy.1	[39;92]	[28-32] [43-53]	[12-27] [99-108]
uc007ghm.1	[15;55;71;95;167;212]
uc007ght.1	[23;65;86;129;157;218;240;274;336;414;449;480]		[95-107] [119-128] [291-302] [312-320] [446-450]	[98-103] [112-120]
uc007ghu.1	[91;117;197]	[10-19]		[17-21]	[17-21]
uc007gig.1	[61;125;173;205;232;267;296;403;432;445;500;518;544]	[86-100] [184-194] [233-245]	[78-88] [464-474] [528-537]
uc007gik.1	[43;94]
uc007gil.1	[45;107;159;202;245;296]		[90-110]
uc007gim.1	[9;42;63;78;99;124]	[24-30] [49-57] [75-83] [175-184]	[50-51] [54-56] [68-72] [161-167] [188-191]
uc007gin.1	[7;22;43;68]	[20-26]	[11-15] [105-111] [132-135]
uc007gjr.1	[8;66;147;170;216;243;275;332;374]	[17-23] [50-53] [60-68] [271-287] [300-306] [320-325] [342-346] [350-352] [393-406]	[8-12] [43-48] [60-61] [66-66] [276-280] [290-304] [321-322] [340-346] [395-399]	[44-45] [49-53] [363-366] [370-371] [384-399]	[49-53]
uc007gjv.1	[2;33;77;143;170;197]
uc007gjw.1	[294;425;519;600;738;0]	[133-138]	[130-133]
uc007gjy.1	[102;143;167;207;255;294;369;400;426;478;514;546;591]	[111-120]	[106-109] [285-293] [465-479] [487-489] [496-510] [533-537] [550-553]	[100-104] [230-232] [244-256] [265-282] [487-489] [497-502]
uc007gjz.1	[29;53;93;141;180;255;286;312;364;400;432;477]		[171-181] [372-374] [382-396] [418-423] [435-438]	[130-146] [151-161] [372-375] [384-390]
uc007gka.1	[29;53;93;141;180;255;286;312;364;400;432;477]		[171-178] [372-375] [382-396] [418-423] [436-441]	[130-146] [152-165] [373-375] [384-390]
uc007gkb.1	[29;53;93;141;180;255;286;312;364;400;432;477]		[171-179] [372-375] [382-396] [419-423] [436-440]	[131-146] [153-162] [372-375] [383-391]
uc007gkd.1	[29;53]		[82-84]
uc007gkg.1	[38;67;113]	[35-48] [174-178]
uc007gkj.1	[20;67;85;107;122;145;173;187;222;262;303;346;400;442;484;520;569;596;631;670;726;778;803;838;883;919;942;971;1020;1052;1118;1151]
uc007gkq.1	140	[97-108] [152-162] [364-372] [379-389] [501-523]	[60-72] [137-150] [295-316] [492-507] [554-562]
uc007gkt.1	[24;35;54;76;101;135;165;205;241;282;322]		[354-359]	[16-22] [38-46] [353-355] [361-362]
uc007gku.1	[24;35;54;76;101;135;165;205;241;282;322;367;421;488;542;594;619;652;694;764;817;857;904;939;995;1033;1091]	[862-875]	[521-529] [540-552] [1006-1011] [1051-1055] [1070-1076]	[15-30] [40-45]
uc007glb.1	20			[12-17] [104-107]
uc007gnc.1	[24;44;105;134;166;203;247;268;300;321]	[255-272] [327-339]	[313-322] [325-325]	[312-322]
uc007gnd.1	[24;44;105;134;166;203;247;268;300;321;358;388;429;464]		[313-323] [341-350] [470-480]	[317-324] [337-341]
uc007gni.1	[31;57;80;113;166;218;271;330;393;430;470]	[460-469]		[312-326]
uc007gqi.1	[16;51;98;137;248;285;325;364;410;436;458;548;630;676;702;754;794]	[448-471] [621-637]	[616-625] [675-682]	[185-198] [743-764]
uc007gre.1	[52;94;118;150;180;241;258;289]
uc007grf.1	[52;94;118;150;180;241;258;289]
uc007grg.1	[17;50;72;108;145]	[124-146]	[52-72] [132-137]
uc007grh.1	[17;50;72;108;145;167]
uc007grm.1	[16;63;85;96;136;169;202;237]	[15-33]
uc007gro.1	[16;63;85;96;136;169;202]	[15-34] [230-239]	[223-228]	[224-226] [231-236]
uc007grw.1	[1;47;75;112;172]
uc007gss.1	[23;62;85;126;172;191;224;250;307;354]
uc007gtn.1	[48;89;149;210;267;304]	[47-51] [251-277] [318-319] [326-335]	[48-51] [77-83] [90-96] [254-258] [265-268] [347-350]	[79-86] [92-102] [329-338]	[329-338]
uc007gto.1	zeros(0,1)	[7-7] [14-14] [26-28]	[25-29] [35-42]
uc007gtq.1	[92;134;187;220;260;292;329;359]	[94-96] [344-362]	[25-44] [89-96]	[61-61] [75-79] [90-97]
uc007gtr.1	[92;134;187;220;252;289;319]	[94-95] [209-217] [223-227] [303-322]	[19-31] [35-45] [90-96] [209-212] [223-226]	[9-9] [60-61] [67-67] [75-79] [90-97]
uc007gts.1	[92;134;187;220;257;287]	[94-95] [209-216] [224-227] [270-290]	[35-45] [90-96] [209-211] [224-227]	[60-61] [75-79] [90-96] [210-210] [213-217]
uc007gtt.1	[92;134;187;220;250]	[93-96] [194-215]	[34-46] [90-96] [209-212] [223-229]	[9-9] [60-61] [75-77] [208-210] [213-218]
uc007gtu.1	[92;134;187]	[92-96] [209-216]	[36-45] [91-96] [210-211]
uc007gtv.1	[92;134;187]	[69-77] [95-95] [113-116] [172-175] [183-184] [188-188]	[17-21] [39-43] [91-95] [121-122] [137-137] [171-180]	[9-10] [469-473] [482-486]
uc007gtw.1	zeros(0,1)	[11-23] [227-249] [293-296] [304-312]	[12-21] [100-102]	[293-297] [304-312] [320-323] [329-332] [335-341]	[320-323]
uc007gtx.1	176	[28-29] [38-46] [80-91] [153-163]	[77-85] [123-127]
uc007guk.1	[39;94;139;181;200]		[71-75] [112-118] [200-211] [224-231]
uc007gul.1	[39;94;139;181;200;238;270;291;332;373;405;441;455;485;511]
uc007gum.1	[1301;1346;1388;1407;1445;1477;1498;1539;1580;1612;1648;1662;1692;1718;1752]		[28-45] [154-164] [415-421]
uc007guq.1	[53;97]	[45-54] [132-134]	[47-55] [124-128]
uc007gur.1	[53;97;137;160;195;213;237;284;292;316;353;401;436;460;478;510;538;573]	[45-54] [82-90] [294-302] [317-329]	[288-300] [458-462] [466-475]	[7-7]
uc007guw.1	[1;43;65]		[76-80]
uc007gvc.1	[37;76]	[7-16]
uc007gvd.1	[50;86;108;120;174;234;266;298;333;372]	[34-42]	[64-74] [87-100] [125-133]	[94-97] [104-113]
uc007gve.1	[50;86;108;143;197;257;289;321;356;395]	[35-43]	[65-74] [86-93]
uc007gvq.1	[33;60;90]		[27-33] [130-133]
uc007gwg.1	46	[35-45]	[30-45] [56-76] [125-131]
uc007gwi.1	[22;44;72;128]
uc007gwj.1	[22;44;72;128]
uc007gwk.1	[22;44;72]		[59-64]	[62-67]
uc007gwl.1	[22;44]	[66-70]	[61-65]	[9-10] [63-63]
uc007gwm.1	[10;92;139]	[47-60]	[45-53]
uc007gwp.1	[32;69;84;112]
uc007gww.1	49	[48-51] [99-106]	[45-55]
uc007gxf.1	[69;135;220;262;309;322;376;448;529;610;689;749;778;814;878;949;1020;1056;1117]	[199-220] [413-420] [435-444] [1149-1165]	[857-868]
uc007gxk.1	[133;279]
uc007gxo.1	zeros(0,1)	[24-25] [64-64] [68-78] [93-99] [116-129] [251-257] [307-316] [349-372] [390-407] [450-451]	[63-74] [92-95] [100-100] [116-126] [346-360] [363-369] [382-392] [396-407]
uc007gyp.1	[51;154;187]	[50-58]
uc007gzc.1	[79;123;162;216;264;289;319;371;413;485;517;552;608;665;695;762;819;860;882;888;933;968;984;994]	[77-91] [372-390] [415-430] [977-983]	[60-75] [972-975]
uc007gzd.1	[77;121;160;214;262;287;317;369;411;483;515;550;606;663;693;760;817;858;880;886;931;966;982;999]	[76-90]	[62-83]
uc007gze.1	[18;50;85;141;171;238;295;336;358;364;409;444;460;477]		[97-115] [142-150]
uc007gzf.1	[165;209;221;270;305]	[12-13] [24-26] [140-147]	[126-145] [260-268] [322-327]	[20-26]
uc007gzs.1	[37;94;137;168]	[40-43]	[46-48] [59-64] [79-96] [146-153] [160-167]
uc007haa.1	[6;34;69;116;143;186;210;257;305;312;353]	[20-32] [354-361]	[306-314] [322-328] [353-355]	[17-35]
uc007hab.1	[6;34;69;116;143;186;210;257;305;312;353;363]	[17-31] [355-362]	[322-329] [353-355]	[20-28]	[20-28]
uc007hac.1	[6;34;69;116;143;186;210;257;305;312;353;363;380]	[17-32]		[20-35]
uc007had.1	[6;34;69;116;143;186;210;257;305;312;353;363;380]	[17-32]		[20-35]
uc007hae.1	[33;61;96;143;170;213;237;284;332;339;380;390;407]	[20-32]	[322-327]	[20-35]
uc007hag.1	[33;75;103;122;179;205;236]			[275-276]
uc007hah.1	27	[71-78]	[64-76]
uc007hai.1	[27;85;130;172;200;219;276;302;333]
uc007has.1	zeros(0,1)	[63-72]
uc007hax.1	[10;43;68;114;185;219;285;328;363;394;433;467;500;533;572;601]	[8-15] [326-347]
uc007hay.1	23	[21-24] [50-52]	[39-45]
uc007haz.1	[51;71;107;128;147;176]	[14-31] [181-194]	[12-19]
uc007hca.1	[16;38;88;149;175;217;259;299;352;372;389;423;471]	[60-74] [170-175] [182-188]	[124-138]	[10-10]
uc007hcc.1	[16;57;79;129;190;216;258;300;340;393;413;430;464;512]		[162-179]	[7-7] [10-10]
uc007hcd.1	[44;105;131;173;215;255;308;328;345;379;427]	[16-30] [126-131] [137-144]		[8-8] [15-25]	[8-8]
uc007hce.1	[37;59;109;170;196;238;280;320;373;393;410;444;492]	[191-196] [204-208]	[145-159]
uc007hcf.1	[16;57;79]	[64-79]	[67-68] [71-71]	[7-10]
uc007hcs.1	[1;26;48;85;111;149;216;250;293;327;367;410;445;478;526]	[60-76] [97-105] [236-238] [242-243] [251-257]	[190-198] [223-229] [376-384] [393-400]
uc007hcw.1	22
uc007hcx.1	[17;57;79;111;142;171]
uc007hdf.1	[20;90;125;173;231;400;438;490]	[185-191] [353-368]	[177-191] [393-399] [478-482] [493-501] [542-546]	[162-175] [237-243]
uc007hdg.1	[20;90;125;173;231;400;438;490]	[185-192] [350-368]	[185-190] [393-397] [541-545]	[159-170] [232-234]
uc007hdl.1	[23;75;101]	[10-18]
uc007hdm.1	[27;52;97;113;133;165;220;272;298]		[10-22] [207-215] [424-432]
uc007hdo.1	[3;33;62;102;150;185;228;244;268;298;324;362;392;418;438;487;503;526;566;579;629;667;701;755;797;835;891]		[318-337] [518-518] [521-522] [798-800] [821-825]
uc007hdp.1	[1;49;84;127;143;167;197;223;261;291;317;337;386;402;425;465;478;528;566;600;654;696;734;790]	[362-376] [429-440]	[219-236] [417-417] [420-421] [694-699] [720-724]
uc007hdq.1	[3;33;62;102;150;185;228;244]	[13-22] [126-129] [135-150] [261-265]	[16-22] [125-127] [133-133] [257-259]
uc007hdr.1	[19;42;61;108;156]	[20-34]
uc007hec.1	[23;71;122;164;249;285;333;431;478;976;1008;1065;1120;1156]	[572-581] [619-623] [726-739] [979-985] [1004-1014] [1049-1066] [1080-1091] [1161-1178]	[701-720] [1120-1120] [1124-1126] [1162-1172] [1205-1213]
uc007her.1	[18;174]			[196-204]
uc007hes.1	[59;191;248;541;599;647;698;729;749;817;865;1021]	[56-68] [637-655]	[53-67] [969-978] [1038-1051]	[1043-1053]
uc007hex.1	[32;69]	[26-37] [96-101]	[25-35] [87-98]
uc007hey.1	[32;69;104;115;155;170]
uc007hfa.1	74
uc007hfb.1	[37;66;83;94]
uc007hfo.1	[56;76;145;167;200;256;284;323;358;392;428;465;519]	[39-50]	[36-63]
uc007hfp.1	[37;65;104;139;173;209;246;300]
uc007hfr.1	zeros(0,1)
uc007hfs.1	[36;72;146;183]
uc007hfv.1	[20;48;67;90;163;225;281;360;373;394;436;484;524;556;579;659;754;817;856;895;911;935;954]
uc007hgm.1	[21;59;150;174;213;263;297;327]
uc007hgn.1	[30;72;116;158;207;228;257;305;363;416;491;519;551;615;653;744;768;807;857;891;921]	[21-38] [219-226] [252-268] [609-616] [628-636]	[200-222] [253-267] [596-604] [902-902] [910-913]	[30-38] [48-56]
uc007hgo.1	[30;72;116;158;207;228;276;334;387;462;490;522;586;624;715;739;778;828;862;892]	[26-32]	[567-575] [872-877] [881-885]	[30-37] [48-56] [208-211] [219-233]
uc007hgp.1	[6;54;112;165;240;268;300;364;402;493;517;556;606]	[10-18] [357-365] [377-384] [629-638]	[8-15] [345-353] [630-633]	[627-634]
uc007hgq.1	[30;72;116;158;207;228;276;334;387;462;490;522;586;624;715;739]	[21-38] [580-594] [600-606]	[567-575] [767-770]	[30-38] [47-56]
uc007hgr.1	[18;62;104;153;174;222;280;333]	[403-407]	[395-401]
uc007hgs.1	[30;72;116;158;207;228]	[26-32] [221-226]	[204-223]
uc007hgt.1	[30;72;116;158;207]	[25-32]	[204-220]	[209-214]
uc007hhj.1	[21;70;83;117;136;167;229]	[36-42] [172-181] [203-208]	[17-24] [35-40] [92-98] [163-173] [204-214] [235-244] [248-255]	[19-22] [33-37] [86-98] [248-256]
uc007hhm.1	[18;76;119;160;189]	[41-52] [214-222] [299-310]		[313-316]
uc007hhn.1	[18;76;119;160]		[177-183]
uc007hho.1	[18;76]	[41-51] [115-116]	[94-102] [108-111]
uc007hhq.1	[31;85;147;185;219]	[19-28] [253-260]
uc007hhr.1	[31;85;147;185;229]	[19-28] [145-163] [175-181] [198-204]	[12-24] [174-178] [197-204]
uc007hhv.1	[73;118;174;211;228;273]	[51-67] [227-242]	[53-60]
uc007hhw.1	[21;77;104;148;186]	[71-83]		[118-123] [130-136]
uc007hiq.1	[58;91;123;171;220;233;271;360;395]	[24-31] [252-273] [279-283]	[52-64] [279-286] [364-371]
uc007hiu.1	[12;35;67;88;121;175;224;246;259;285;309;343;374]	[8-17] [121-134] [369-387]	[129-138] [204-212]	[393-394]
uc007hiz.1	[36;67;93;138;163;223;259;298;366;433;458;515;547;586;658;702;737;799;823;854]	[29-42] [88-93] [103-109] [192-204] [278-308] [785-794]	[24-40] [728-731] [781-791] [805-815] [833-842]	[73-74] [77-78] [81-82] [87-92]
uc007hju.1	[11;77;104;171;198;239;286;341;374;426;462]	[441-453]
uc007hjv.1	[11;74;101;168;195;236;283;338;371;423;459]	[28-48] [439-451]	[27-38] [398-413] [430-438]
uc007hla.1	[34;87;123;147;193;212;250;280;326;350;378;411]
uc007hlb.1	[23;52;78;127;170;211]			[7-7]
uc007hlc.1	[23;1995;2024;2050;2099;2142;2183]	[19-19] [2000-2004] [2009-2017] [2043-2048] [2063-2064] [2076-2080] [2084-2088] [2093-2103] [2107-2107] [2111-2111] [2134-2141] [2151-2156] [2172-2176]	[13-15] [1958-2004] [2018-2029] [2037-2054] [2120-2120] [2168-2172]	[15-17] [20-20] [2000-2003] [2012-2016] [2080-2085] [2088-2088] [2098-2102] [2130-2136]	[2130-2136]
uc007hld.1	[1;39;62;95;125;146;154]
uc007hle.1	[42;103;162;202;264;317;358;429;496]	[60-75] [147-149] [153-160]	[64-69] [244-246] [261-264]
uc007hlf.1	45	[233-242]	[219-235]	[220-231]
uc007hlg.1	45		[668-682] [708-714]	[703-711]
uc007hlh.1	[1;47;245]		[367-380] [672-685] [706-717]	[706-714]
uc007hli.1	45		[365-378] [669-683] [704-713]	[703-712]
uc007hlj.1	[45;243;305;378;528;549;585;619;689;723;745;822;907;979;1004;1064;1084;1132;1343;1417;1469;1520;1617;1661;1710;1785;1833]	[376-383] [394-401] [491-528] [935-951] [981-989] [1004-1008] [1027-1040] [1128-1136] [1143-1148] [1442-1456] [1470-1479]	[670-682] [756-767] [829-833] [855-863] [1007-1014] [1026-1030] [1137-1150] [1454-1457] [1606-1620] [1770-1775]	[219-226] [248-254] [669-678] [687-697] [982-990] [1017-1029]
uc007hll.1	[46;66;114;325;399;451;502;599;643;692;766;814]	[112-117] [125-130] [427-438] [450-462]	[7-13] [119-136] [748-756]
uc007hlt.1	[32;84;122;143;177;229;274;303;362;435;469;526]	[146-158]
uc007hlu.1	[32;84;122;143;177;229;274;303;362;435;469;526;568;619;651;691;758;807;835;876;903;951;1010;1033;1073;1144;1176]	[521-528] [536-541] [866-882] [985-994] [1181-1182] [1186-1188]	[39-44] [610-620] [760-770] [786-791] [806-821] [1160-1170] [1180-1181]	[593-595] [603-611]
uc007hlv.1	[32;84;122;143;177;229;274;303;362;435;469;526;568;619;651;691;758;807;835;876;903;951;1010;1033;1073;1144;1176]	[521-528] [536-544] [865-879] [986-993] [1181-1189]	[39-45] [611-625] [759-770] [786-790] [794-794] [807-822] [1179-1183]	[592-595] [604-609]
uc007hlw.1	[32;84;122;143;177;229;274;303;362;435;469;526;568;619;651;691;758;807;835;876;903;951;1009;1032;1072;1143;1175]	[521-528] [535-540] [865-880] [986-997] [1181-1188]	[39-45] [760-770] [786-794] [807-821] [1176-1181]	[593-595] [604-610]
uc007hlx.1	[32;84;122;143;177;229;274;303;362;435;469;526;568;619;651;691;758;807;835;876;903;951;1010;1033;1073;1144;1176]	[521-528] [536-540] [544-544] [865-879] [986-994] [1182-1189]	[39-45] [759-770] [787-790] [806-822] [1177-1177] [1180-1183]	[593-596] [605-608]
uc007hmi.1	[29;68;136;168]		[84-89]	[31-41]
uc007hmj.1	[14;31;67;89;133;196;263;306;340;410]	[297-314]	[22-29] [260-265] [304-305]
uc007hmq.1	[26;73;97;124;146]	[121-140]	[100-114] [192-201]
uc007hnb.1	[23;81;107]	[87-93]	[85-90]
uc007hnc.1	[1;10;58;116;142]	[7-7] [22-33]	[118-124] [132-134]
uc007hnd.1	[1;10;58;116]	[117-128]	[121-124]
uc007hne.1	[57;66;114;172;198]	[7-10] [55-62] [97-104]
uc007hnk.1	[4;12]	[17-18]
uc007hnl.1	[29;72;108;131;162;183;210;281;312;355;373]		[383-386]	[21-21] [25-25] [303-316] [386-387]
uc007hno.1	[1;60;104]		[17-28] [53-60] [73-80]	[10-11] [21-25]
uc007hnv.1	[54;105;146;177]
uc007hnw.1	[54;105]	[131-143]	[128-129] [132-132]
uc007hnx.1	[54;105]	[132-134] [138-142]	[129-129] [132-132]
uc007hny.1	[39;65;105;162;196;244;312]	[191-196] [249-253]	[184-190] [246-257]
uc007hnz.1	[39;65;105;162;196;264]
uc007hoa.1	[15;72;106;174]
uc007hod.1	[12;44]		[189-195]
uc007hoe.1	[11;43]		[14-19] [188-194]
uc007hoo.1	[58;109]
uc007hop.1	50			[9-9]
uc007hor.1	[12;45;61;84;101;126;135;144;167;197]	[131-144]	[151-154] [163-166]
uc007hou.1	[22;85;110;142;189;217]	[100-112]	[186-191] [214-219] [225-228]	[23-35]
uc007hov.1	[22;85;110;142;189;217]	[98-113]	[73-81] [172-176] [186-191] [214-219] [225-227]	[24-35]
uc007hoz.1	[20;45;89]
uc007hsh.1	[14;55;114;137;194;238;294;335]	[54-59]	[50-60]	[85-96] [106-109] [112-113]
uc007hsi.1	[14;55;114]	[53-61] [85-91] [106-113] [129-134]	[33-41] [52-58] [80-84] [126-130]
uc007hsj.1	zeros(0,1)		[95-101] [116-134] [411-417]	[76-81] [89-96]
uc007hsl.1	21
uc007hsm.1	[424;445]	[417-425] [437-441]	[95-102] [116-134] [433-440]	[49-57] [76-81] [90-96] [416-426] [440-450]
uc007hsn.1	[424;445;502]	[415-425] [436-454]	[95-103] [116-134]	[49-58] [76-82] [89-93]
uc007hss.1	[32;98;160;189;233;252;274;332;351;404]	[160-162] [173-181] [342-366]	[85-98] [158-163] [328-333] [344-350]	[269-272] [289-293] [309-311] [317-320]
uc007hst.1	[18;63;100;163;198;264;326;355;399;418;440;498;517;570]	[327-334] [340-343]	[251-268] [325-330] [494-499] [508-516]	[475-478] [483-489]
uc007hsu.1	[5;39;84;121;184;219;285;347;376;420;439;461;519;538;591]	[46-50] [65-72] [347-355] [361-368]	[38-45] [272-291] [346-350] [515-520] [531-538]
uc007hsv.1	[21;95;101;139;157;196]	[22-28] [156-167] [188-201]	[21-28]
uc007hsw.1	[59;65;103;121;160]	[122-133] [151-162]
uc007htm.1	[23;41;52;75;106;142;195;233;275;301;329;358;405;456;499;535;579;603;729;773;791;839;914;945;1008]	[56-65] [77-88] [614-631] [727-738] [845-857] [971-985]	[851-860] [876-889]	[324-325] [333-336]
uc007htn.1	[13;44;80;133;171;213;239;267;296;343;394;437;473;517;541;667;712;730;778;853;884;947]	[12-24] [553-570] [665-676] [915-924]	[791-798] [815-827]	[260-263] [270-274]
uc007htx.1	[21;86;142;196;254;316;372;410]	[115-121] [130-143]	[347-350] [359-360]
uc007hty.1	[21;86;142;196;254;316;372;410]	[115-121] [136-141]
uc007htz.1	[21;86;142;196;254;316;372;410]	[118-121] [131-141]	[347-350] [359-360]
uc007hua.1	[8;35;86;123;180;210;249;274;303;347;389;450;503;557]		[269-279] [289-295] [362-376] [446-460] [471-475] [522-526]
uc007huo.1	[21;62;131;217]	[16-21] [28-37] [145-150] [160-166] [233-239]	[14-19] [75-80] [89-93] [152-153] [157-159] [232-234]	[147-152]
uc007hup.1	[21;62;131;217;242;292;355;394;456;497;579;648;700;734;758]	[16-21] [28-37] [144-151] [160-166] [362-372] [440-450] [498-507] [676-686] [765-776]	[11-22] [216-229] [340-358] [440-446] [488-498] [670-679]	[31-48] [147-152] [160-167]
uc007hur.1	[38;61;123;167;209;247;274;306]		[288-293] [301-304]
uc007hvb.1	50
uc007hvc.1	[42;63;90;128]	[75-88] [161-162]
uc007hvd.1	[42;63;90;128]	[75-90] [161-163]
uc007hvf.1	[38;80;121;149;172;200;225;270;295;333;374;447;482;525;580]	[148-155] [353-360] [369-381] [528-534] [543-562]	[194-204] [217-223] [270-278] [321-328] [346-359] [552-564]	[461-481] [567-568] [577-584]
uc007hvg.1	[38;80;121;149;172;200;225;270;295;333;374;447;482;525;580]	[148-155] [353-359] [367-379]	[217-223] [269-279] [321-328] [346-360]	[219-227] [234-240]
uc007hvi.1	[181;309;415;633;756;870;945;1080;1156;1239;1308;1392;1515;1641;1779;0]	[110-117] [315-322] [331-344] [490-497]	[159-166] [179-185] [232-241] [283-290] [308-319] [514-532]	[7-9] [424-442] [530-531]
uc007hvk.1	[33;75;91;122;146;193;204;235;263]	[27-35]	[29-37] [107-120]
uc007hvl.1	[32;80;118;151;200;238;282;308;322;355;392;426;458;496;531;560;599;663]	[32-47] [403-417] [441-454]		[34-57] [431-438] [445-448] [640-662]	[445-448]
uc007hvn.1	[12;48;93;175;239;313;353;385;424;479;512;599;666;673;725;774;817;845;874;926;929]	[302-312] [333-342] [559-576] [677-703] [934-945]	[60-74] [492-507] [655-663] [685-694] [806-818] [903-909] [932-936]	[935-945]	[935-945]
uc007hvo.1	[12;48;93;175;239;313;353;385;424;479;512;599;666;718;767;810;838;867;919]	[305-312] [333-342] [353-357]	[60-81] [488-506] [795-810]	[925-935]
uc007hvp.1	[12;48;93;175;239;313;353;385;424;479;512;599;666;718;767;810;838;867;919;922]	[302-312] [333-342] [353-358]	[58-78] [492-507] [803-811] [896-902] [924-932]	[928-938]
uc007hvw.1	[4;17;34;75;138;194;264;325;336;347;387;430;471;526;558;643]	[29-40] [48-56] [289-301] [326-338] [415-426] [445-451]	[293-305] [333-336] [354-367] [374-377] [441-446] [449-451] [501-514] [568-574] [578-580]	[288-297]
uc007hvx.1	[4;17;34;75;138;194;264;325;337;348;388;431;472;527;559;644]	[29-40] [47-56] [289-301] [327-339] [416-428] [447-452]	[295-305] [333-337] [355-364] [375-378] [442-452] [502-515] [572-575] [579-581]	[289-303]
uc007hvy.1	[4;17;34;75;138;194;264;314;350;393;434;489;521;606]	[31-40] [48-56] [289-298] [325-351] [378-390] [408-415]	[300-306] [318-320] [337-341] [404-409] [412-414] [463-476] [532-537] [541-543]	[317-320] [336-343]
uc007hvz.1	[4;17;34;75;138;194;264]	[30-40] [47-56] [289-302]	[297-306]	[278-302]
uc007hwa.1	[4;17;34;75]	[30-40] [48-55] [70-72]	[63-67]
uc007hwp.1	[61;78;153;199]	[60-67] [93-104]	[57-63]
uc007hwt.1	[13;36;73]	[62-69] [87-89]	[45-57] [132-135] [144-153]
uc007hxb.1	[28;46;84;109;158;184;235;252;283;315;352;387]		[12-22] [184-197] [258-266] [385-387] [396-400]
uc007hxc.1	[28;46;84;109;158;184;235;251;282;314;351;386]		[13-22] [385-386] [395-399]
uc007hxd.1	[28;46;84;109;158;184;235;255;286;318;355;390]		[12-22] [185-198] [263-269] [389-390] [400-403]
uc007hxk.1	[73;114;155;194;260;287;340;382;416]		[12-24] [125-129] [166-174] [325-330] [414-419] [427-431]	[415-417] [421-421] [425-425] [428-432]
uc007hxp.1	[35;62;96;131;153;187]
uc007hxy.1	[64;172;216;264;327]	[60-70]		[247-253]
uc007hxz.1	[64;172;216;279]	[60-70] [209-214]	[61-80] [201-209] [220-226] [268-288]	[209-236]
uc007hya.1	[64;172;216]	[12-17] [25-29] [59-70] [248-252]	[60-75] [250-254]
uc007hyc.1	[20;74;128;185;215;297;337;375;406;431;461;496;521]	[503-511]	[232-238] [257-261] [314-323] [345-354]
uc007hye.1	[53;87;129;178]			[213-220]
uc007hyf.1	[74;138;172;211;263;312;342;402;445;505;556;590;633;684;726;786;810;853;877;932;984]	[82-86] [219-232]	[959-964] [974-979] [982-982] [999-1005]	[81-88]
uc007hyg.1	[74;138;172;187;226;278;327;357;417;460;520;571;605;648;699;741;801;825;868;892;947;999]	[8-12] [82-87] [230-247]	[152-164] [190-196] [989-994] [997-998] [1013-1020]	[81-90]
uc007hyh.1	[74;138;168;183;222;274;323;353;413;456;516;567;601;644;695;737;797;821;864;888;943;995]	[82-88] [200-210] [230-241]	[124-129] [132-133] [186-192] [970-975] [985-990] [1008-1016]	[76-90]
uc007hyi.1	[74;138;172;211;263;312;342;402;445;505;556;590;633;684;726;786;810;853;877;932;984]	[81-88] [218-230]	[974-983] [998-1006]	[83-93]
uc007hyj.1	[74;138;168;207;259;308;338;398;441;501;552;586;629;680;722;782;806;849;873;928;980]	[83-87] [215-226]	[122-129] [169-177] [955-960] [970-975] [994-1001]	[73-91]
uc007hyn.1	[23;33;63;121]	[21-30]	[65-72] [77-80] [99-109]
uc007hyo.1	[26;36;66;124]	[29-33]	[11-14] [30-30] [67-75] [80-83] [104-112]	[12-16] [94-104]
uc007hyp.1	[1;27;65;108]		[92-97]
uc007hyq.1	[1;27;70]		[14-18] [31-31] [55-59] [73-79]
uc007hza.1	[135;243;300;353;391;439;521;559;597]		[333-340] [387-392] [587-600]	[506-512] [518-528]
uc007hzi.1	[135;211;251]	[81-83] [87-89] [134-135]	[116-120] [123-129]	[132-137]
uc007hzj.1	[44;257;286;330;362;388;414;471;494;503]	[125-131] [142-147] [237-258]	[226-238]
uc007hzk.1	[50;67;108;130;158;195;216;241;284;306;341;756;810;849;876;934;1147;1176;1220;1252;1278;1304;1361;1384;1393]	[7-12] [518-528] [541-559] [868-873] [878-887]	[538-552] [746-762] [1016-1021] [1026-1031] [1116-1128]	[7-11] [665-673] [679-684] [867-872] [882-889]	[7-11]
uc007hzw.1	[16;55;108;146;216;265]		[287-296]
uc007hzx.1	[16;55;108;146;216;265]		[286-296]	[12-19]
uc007hzy.1	[16;55;108;146;216;265]	[7-7]	[287-295]	[12-19]
uc007iar.1	68	[9-17] [58-58] [62-62]	[56-60]
uc007ias.1	zeros(0,1)		[503-511] [539-545] [580-588] [598-610]	[675-676]
uc007iat.1	zeros(0,1)		[503-511] [539-546] [580-588] [598-610]	[675-676]
uc007iau.1	6	[17-29]	[8-14] [513-520] [548-555] [589-597] [607-619]	[684-685]
uc007iaz.1	[65;116;168;207;230;276;313;346;371;410;432;462;493]	[80-98] [119-123]	[22-33] [118-123]
uc007iba.1	[65;116;171;223;262;285;331;368;401;426;465;487;517;548]	[134-144]	[22-31] [134-144]
uc007ibb.1	65	[74-95]	[26-29]
uc007ibz.1	[43;56;115;135;197]	[47-48]	[46-48]	[204-205]
uc007ica.1	[1;14;73;93;155]
uc007icb.1	[30;50]		[102-105]	[107-108]
uc007icc.1	[65;115;143;163;203;226]		[62-67]
uc007icd.1	[61;95;138;172;211;256;289]		[135-150] [233-241]
uc007ice.1	[46;68;87]
uc007ict.1	[16;53;125;149;195]	[240-241]	[234-237]	[237-244] [248-256]
uc007icu.1	[8;32]	[58-60]	[54-55]	[60-60]
uc007icv.1	[8;32;64;96;140]		[174-181]
uc007idb.1	[176;190;211;267;345;410;455]	[148-161]	[154-166] [338-339] [345-345]	[8-16]
uc007idk.1	[24;67]	[53-63]	[87-93]
uc007idv.1	[1;34;66;125;166;225;263;293]			[69-73] [76-77] [82-89]
uc007iek.1	[46;114;208]	[119-121] [198-201]	[118-118] [210-212] [218-221]	[65-68]
uc007iel.1	[59;153]	[51-57]		[61-85]
uc007ien.1	[42;60;90;126;174;215;259]	[43-49] [96-109] [294-296] [300-302]	[35-41] [295-296]
uc007ieo.1	[42;60;90;126;174;215;259;306;338;375;419;497;535]	[42-49]	[31-45]	[11-12]
uc007iet.1	[42;76;100;121;136;197;213;253;296;349;415;461;522;574;629;674;735;771;836;892;937;991;1023]		[572-577] [586-592] [914-921]	[7-8] [572-577] [585-586]
uc007ifb.1	[27;90;119;157;187;223;257;274]	[16-25]		[321-323]
uc007ifc.1	[42;71;109;139;175;209;226]			[273-275]
uc007ifj.1	[33;264;306]	[33-39] [161-171] [186-194] [203-207]	[24-36] [101-116] [271-277] [305-310] [348-369]	[92-93] [100-106]
uc007ifk.1	[42;125;154;166;203;224;239;261;289;331;350;376;395;434;482;515]
uc007ifl.1	[42;125;154;166;203;224;239;261;289;331;350;376;395;434;482;515]
uc007ifn.1	[42;125;154;166;203;224;239;261;289;331;350;376;395;434;482;515]
uc007igd.1	[41;73;96]
uc007ige.1	[32;52;72;91;125;157;180;230;258;274;301;340;364]	[365-368]
uc007igj.1	zeros(0,1)		[95-101] [107-112] [125-125] [169-180] [193-203] [304-313] [320-323] [326-326]	[185-185] [309-314] [320-320]
uc007igp.1	[54;74;99;134;151;172;188;226;289;306;325;358;392;416;428;450;480;498;534;558;579;607;635;671;690;716;732]	[27-35] [77-89]	[23-30] [631-640] [676-678] [681-681]	[628-644]
uc007igz.1	28
uc007iha.1	[101;131]
uc007ihg.1	[16;34;63;107]	[90-93] [110-133]	[103-112]
uc007ihh.1	[16;34;63;107]	[90-93] [111-130]	[105-110]
uc007ihk.1	[168;187;974;1044;1090;1113;1129;1149]	[22-28] [58-64] [225-246] [974-977] [981-986] [1021-1027] [1093-1093] [1107-1107] [1138-1143]	[26-31] [50-55] [978-978] [1070-1076] [1138-1139] [1149-1149]	[10-16] [225-236]
uc007ihl.1	[168;187;257;303;326;342;362]	[51-65] [190-199] [231-237]	[21-28] [48-56] [190-191] [283-286] [309-318]	[130-130] [138-141] [227-242]	[227-242]
uc007ihm.1	[168;238;284;307;323;343]	[164-181] [212-218]	[21-28] [47-56] [165-171] [263-267] [288-300]	[129-130] [137-141] [206-223]	[206-223]
uc007ihn.1	[52;71;858;928;974;997;1013;1033]	[53-65] [109-118] [857-869] [907-909] [947-948] [977-977] [991-991] [1022-1027]	[50-61] [859-859] [862-862] [954-960] [981-989] [1022-1023] [1033-1033]	[109-120] [288-292] [298-303]
uc007iho.1	[11;81;127;150;166;186]	[13-24] [55-63]	[14-16] [102-110] [128-144]	[50-62]	[50-62]
uc007ihx.1	[81;128;167;182;232;253;278;319;350;439;501;531;553;603;636;659;682;754;807;839;857;876;895;928;949;981;1025;1095;1141;1159;1202;1229;1281;1304;1346;1397;1432;1463;1507;1576;1605;1648;1700;1754;1799]	[66-89]	[73-84] [768-781] [1791-1795] [1804-1808]	[16-23] [44-48] [58-59] [179-186] [210-220]
uc007ihy.1	[15;34;53;86;107;139;183;253;299;317;360;387]		[427-431]	[429-430]
uc007iia.1	[51;96]
uc007ija.1	[14;44;80;105]
uc007ijw.1	[15;36]		[22-30] [37-42] [99-103]	[98-105]
uc007ijx.1	[15;49;70;145;208;238;284;324;407;447;484;510]	[8-11] [52-58] [63-82]	[54-60] [64-64]
uc007ijy.1	[15;36;111;174;204;250;290;373;413;450;476]		[22-26]
uc007ijz.1	[15;49;124;187;217;263;303;386;426;463;489]	[7-12] [51-61]	[53-54]
uc007ika.1	[15;90;153;183;229;269;352;392;429;455]
uc007ikd.1	[19;46;86;117;153;174;193;221;255;280]	[181-189] [213-225]	[149-156] [174-191] [238-248]	[186-198] [214-224]
uc007ike.1	[19;46;86;117;153;174;193;221;255]	[182-188]	[149-157] [173-191] [242-244]	[216-225] [229-239]
uc007ikf.1	[19;46;86;117;153;174;193;221;255]	[112-122] [184-187] [245-253]	[149-154] [186-188] [191-191] [236-241] [244-244]	[232-239] [251-255]
uc007ilc.1	[52;111;177;227;260;297;344;381;443;560]	[408-413] [422-428]
uc007ilh.1	[15;60;123;159;193;234;274;317;352;412;449;484;542;624]	[192-199] [221-231]	[601-601] [604-605] [608-611]
uc007ilp.1	[21;86;124;175;240;278]	[23-26] [178-188] [224-231]	[21-27] [41-49] [102-113] [178-184] [201-205]
uc007ilq.1	[10;75;113;164;229;267]	[204-220] [305-312]
uc007ilr.1	21	[24-26] [35-39] [43-47] [82-82]	[24-26] [45-46] [49-50] [73-78]
uc007ils.1	[20;54;79;137;187;259;382;431;482;515;574;625]	[282-284] [373-379]	[282-282] [286-289] [307-310] [317-318] [324-326] [338-339] [345-347] [350-352] [366-367] [371-372]
uc007ilt.1	[15;48;75;91;154;183;217;242;300;350;422;545;594;645;678;737;788]	[445-446] [537-542]	[445-445] [449-452] [470-471] [480-481] [487-494] [501-502] [508-509] [512-515] [529-530] [534-535] [538-538]
uc007ilv.1	[15;48;75;91;154;183]		[203-208]	[201-205] [209-209]
uc007ilw.1	[15;48;75;90;153]
uc007ilx.1	[15;48;75;91]	[141-151]	[142-145]
uc007ily.1	[63;79;130]	[61-63] [67-70]	[56-63]
uc007ilz.1	[172;198;231]
uc007imn.1	[29;89;120]	[129-133] [152-157]	[17-25] [139-148]
uc007imp.1	[57;108;135;190;213;229;273;306;328;375;429;464;488;526]
uc007imq.1	[57;108;135;190;213;229;273;306;328;375;429;464;488;526]
uc007imx.1	[110;130;168;180;230;248]	[190-200] [255-263]
uc007ind.1	[9;42;81]		[56-65] [112-116]
uc007ine.1	[13;52;95]
uc007ing.1	[51;82;111;149;182;195;228;267;310]		[22-33] [46-58] [94-105] [239-253] [300-310]
uc007inq.1	[14;49;81;117;172;232;314;337;362;458;508]	[373-389] [466-482] [503-508] [518-522]	[370-385] [401-409] [520-530] [602-614]
uc007inr.1	[63;95;131;186;246;328;351]	[31-43] [273-290] [363-379] [438-445]	[30-34] [322-343] [390-398] [436-440]
uc007inu.1	[4;63;119;149;185]	[7-14]		[8-8]	[8-8]
uc007inv.1	[64;123;179;209;245]	[36-51]
uc007inw.1	[4;63;119]		[7-11] [16-18] [67-75] [83-86] [110-119] [133-142]	[7-8]
uc007iok.2	zeros(0,1)	[182-192]
uc007iol.2	zeros(0,1)	[183-191]
uc007ipa.1	[36;94;143;175;212;259;296]		[17-24] [62-67] [297-303]	[300-301]
uc007ipb.1	[73;105;142;189;226]	[28-32] [158-179]	[28-28] [49-53] [188-190] [226-233]	[164-182] [229-232]
uc007irw.1	[68;100;177;224;251;325;390]	[364-375]	[14-25] [53-56] [64-69] [176-188] [246-260]	[23-25] [29-29] [183-187] [197-200]
uc007irx.1	[68;100;177;224;251;325;352]		[14-25] [62-68] [88-97] [177-188] [234-238] [245-249] [252-260] [338-338] [341-344] [354-358]	[24-24] [29-29] [32-32] [184-188] [195-200]
uc007isf.1	[58;83;102;150;177;241;305;343;395;467;507;547;574]		[33-47] [401-410] [439-445] [477-486]	[14-21] [186-193] [201-203] [278-285] [310-313]
uc007isg.1	[58;83;102;150;177;241;305;343;395;467;507;547;574]		[35-45] [401-410] [440-446] [478-486]	[14-20] [186-191] [200-203] [291-295] [308-312]
uc007ish.1	[58;83;102;150;177;241;305;343;395;467;507;547;574]		[34-45] [401-410] [439-445] [478-483]	[14-21] [184-191] [200-203] [292-295] [308-312]
uc007isj.1	[32;84;132;179;238;262;307;352;372;402;433]	[32-34] [38-38] [169-174] [182-191] [370-378]	[36-45] [189-197] [214-224] [380-388] [428-436]	[32-35] [168-170] [179-186]
uc007isk.1	[32;84;132;179;238;262;307;352;372;402;433;450]	[31-34] [170-174] [183-191] [369-378]	[33-40] [189-196] [217-224] [380-387] [431-433]	[31-34] [168-172] [179-186]
uc007isl.1	[32;84;132;179;238;262;307;352;372;402;433]	[31-34] [169-174] [183-190] [311-327] [370-378] [423-430]	[33-45] [181-184] [189-196] [217-224] [299-314] [380-388] [411-417] [421-426] [437-440]	[31-35] [168-172] [178-185] [415-422] [426-429] [436-439]
uc007itz.1	[75;131;184;228;262;309]	[66-73] [257-262] [311-315] [319-324]	[15-25] [45-51] [79-90] [205-209] [254-257] [273-281] [312-314]	[271-281] [285-288] [295-304] [323-323]
uc007iua.1	[75;131;184;228;262]	[66-73]	[11-25] [45-52] [81-91]	[37-41] [66-73] [274-277]
uc007iub.1	[75;131;184;228;262]	[66-73] [258-261]	[15-25] [43-51] [79-88] [185-190] [205-209] [254-258] [274-281]	[275-281] [298-299]
uc007iuc.1	[53;77;112]		[42-50] [129-136]	[12-25]
uc007iud.1	[46;95;142;176;231;287;321;373]		[22-35] [45-49] [166-174] [177-183] [209-216]	[184-190]
uc007iuh.1	zeros(0,1)	[7-8]		[7-13] [94-108]	[7-13]
uc007iup.1	[19;59;81;116;160]			[7-7] [46-57]
uc007ius.1	[80;113]	[69-78]	[77-82]
uc007iut.1	[15;42;50;80;110]	[31-43]	[35-42]
uc007ivb.1	[34;104;162;192;246;286]
uc007ivm.1	[22;39;90;108;184;234;253]	[48-61] [83-94] [169-174] [217-230]
uc007ivn.1	45	[40-50] [209-217]	[24-40] [203-211]
uc007ivo.1	[45;216]	[44-50]
uc007ivq.1	[36;55;102;143;176;221;303;328;379;415;459;520;552;603;645;681;721;775]	[109-124] [595-612]	[99-108] [597-603]	[373-385]
uc007ivr.1	[36;55;102;143;176;221;303;328;379;415;459;520;552;603;645]	[109-124] [371-383] [595-612] [665-677]	[102-109] [601-603] [670-670]
uc007ivt.1	[14;67;82]	[119-127] [155-163]	[39-51]
uc007ivu.1	[41;301;316;345;357;373;391;404;458;764;794;876;908;929;975;999;1030;1045;1118]	[376-384] [391-401]
uc007ivv.1	41	[295-299]	[289-295]
uc007ivw.1	[55;128]	[41-45] [63-68]	[40-46]	[36-46]
uc007ivy.1	51	[7-9] [20-24] [50-62]	[47-58]
uc007ivz.1	51	[7-9] [20-24] [50-66]	[47-58]
uc007iws.1	[79;107;155;200]
uc007iwt.1	[43;71;122;184;252;295;350;415;484;545;598;656;736;799;841;906;943;974;1012;1055;1130;1158;1206;1251]	[372-378] [385-396] [1034-1052]	[1297-1304]
uc007iwu.1	[43;71;122;184;252;295;350;415]	[372-377] [385-394]
uc007iww.1	[29;62;121;138;182;223;240;285]	[8-15]		[9-18]	[9-18]
uc007iwx.1	[31;90;107;151;192;209;254]
uc007iwy.1	[29;62;121;138;182;223;240;285]	[8-16] [281-282]	[270-279]	[9-16]	[9-16]
uc007iwz.1	[29;62;121;138;182;223;240;285]			[10-30]
uc007iyf.1	[18;52]
uc007iyj.1	[37;72]	[62-65]	[17-29] [84-93]	[55-65]	[55-65]
uc007iyr.1	[6;36;68;106;136;163;182;213;245;265;306;326;352;379;411;449;479;506;524;530;561;593;613;654]		[299-306] [312-314] [558-568]	[89-94] [109-112]
uc007iys.1	[6;36;68;106;136;163;182;213;245;265;306;326;352;379;411;449;479;506;524;555;587;607;648]		[549-562]	[89-94] [109-112]
uc007iyt.1	[6;36;68;106;136;163;182;213;245;265;306;326;352;379;411;449;479;506]	[321-335] [514-524]	[300-303] [311-314] [508-519]	[88-98] [107-112]
uc007iyw.1	[27;81;142]
uc007izh.1	[19;39;68;109;149;194;244;293]
uc007izi.1	[19;38;67;108;148;193;243;292]	[20-26]	[23-34] [260-261] [267-271]
uc007izj.1	[2;27]
uc007izk.1	[32;59]	[48-55] [87-91] [110-113]	[30-36] [105-107]
uc007izl.1	[32;59;117;147;179;245;279;316;359;396]	[184-202] [273-296]	[190-200] [237-246] [259-262] [273-282] [372-377] [387-389]	[226-230] [243-252]
uc007izt.1	[67;100;131;161;206;259;300;327;368;415;439;457]		[48-54] [68-82]	[135-135] [141-146]
uc007izu.1	[60;93;124;154;199;252;293;320;361;408;432;450]			[127-128] [134-139]
uc007izv.1	[60;93;124;154;199;252;293;320;361;408;432;450]
uc007izw.1	zeros(0,1)	[85-91]	[59-59] [80-87]
uc007izx.1	91
uc007izy.1	91
uc007jah.1	[118;139;161;219;262;331;386;434;492;549;680;721;790;826;876;925;961;1004]	[63-71] [115-122] [276-292] [362-370]	[192-202] [261-269] [354-366]	[371-375]	[371-375]
uc007jaj.1	[39;104;158;206;243]	[166-169] [187-195]	[162-165] [180-183]	[162-163] [168-173]	[168-173]
uc007jak.1	[39;104;158;206;243]	[166-170] [186-197]	[162-165] [179-185] [268-274]	[162-163] [168-173]	[168-173]
uc007jam.1	[9;83;121;162;194;240;290;330;400;485;539;702;734]			[54-57] [64-67] [70-71]
uc007jan.1	[55;109;170;220;260;305;360;431;460;487;533;558;618;665;722;796;834;875;908;954;1004;1044;1114;1199;1253;1416;1447]	[50-61] [298-315] [898-902] [908-912]	[51-62] [737-741] [749-758] [938-945] [957-967]	[767-770] [777-780] [783-784]
uc007jao.1	[43;98;169;198;225;271;296;356;403;460;534;572;613;645;691;741;781;851;936;990;1153;1184]	[36-50] [635-639] [646-649]		[506-509] [515-518] [521-522]
uc007jap.1	[9;26;65;87;113;136]	[72-76] [91-100] [135-146]
uc007jcq.1	[21;52;127]			[112-119]
uc007jcr.1	zeros(0,1)	[39-40] [83-89] [100-107]	[89-89] [99-102]
uc007jcs.1	zeros(0,1)	[53-61] [79-81] [90-91] [111-120]	[54-57] [67-72] [87-90] [95-95] [101-102] [110-112] [115-115]	[43-60] [77-77] [80-82]
uc007jct.1	zeros(0,1)	[11-13] [17-20] [90-96] [102-106] [111-111]	[89-90] [93-97] [101-107]	[71-85]
uc007jdj.1	[8;75]		[103-106]
uc007jdk.1	[8;82]		[13-20] [102-114]
uc007jdm.1	[49;86;128]	[31-34] [82-94]	[22-27] [38-38] [56-59] [80-83] [117-124] [153-163]	[16-16] [21-21] [32-33] [171-173]
uc007jdn.1	[49;86;128]	[30-34] [83-95]	[21-27] [38-39] [56-59] [80-81] [117-123] [152-163]	[18-21] [24-24] [33-33] [172-172]
uc007jdo.1	[49;86;128]	[31-34] [83-93]	[21-28] [38-39] [57-59] [80-82] [117-122] [153-163]	[16-16] [20-21] [24-24] [32-33] [172-172]
uc007jds.1	[166;323;365]
uc007jdt.1	[162;319;361]
uc007jfa.1	[18;62;99;116;147;207;254;312;341;379;406]	[156-166] [195-213] [315-324]
uc007jfg.1	71	[55-71]	[49-58]
uc007jfy.1	[21;75;105;125;156;180;210;243;269;298;318;336]
uc007jgh.1	[21;58;82;109;138;192;226;285;338;366;415;461;532;592;620;645;673;730;765;829;892;939;1019;1071;1091;1134;1170;1205;1227]		[376-395] [467-477] [830-830] [833-833] [840-846] [1003-1007] [1014-1016] [1112-1120] [1221-1230]
uc007jgi.1	[21;58;82;109;138;192;226;285;338;366;415;460;531;591;619;644;672;729;764;828;891;938;1018;1070;1090;1133;1169;1204;1226]		[376-392] [450-458] [466-477] [832-832] [839-839] [842-843] [1002-1006] [1013-1016] [1113-1119] [1220-1229]
uc007jgo.1	[26;75;113;167;194;265;304;345;384;421]
uc007jgp.1	[26;75;113;167;194]	[260-267]	[252-260]	[254-255] [262-262]
uc007jgq.1	[57;92;164;195;246]		[124-129] [137-138] [227-244]
uc007jgr.1	[7;66;101;173;204;255]		[133-138] [146-148] [236-253]
uc007jgs.1	19	[19-26]
uc007jgx.1	[16;39;55;93;133;172;189;232;258;305;320]
uc007jhc.1	[57;101;139;173;230;279;315;368;410;441;462;512]	[28-40] [515-517]	[73-82]
uc007jhu.1	[21;44;81;114;135;157]
uc007jie.1	[40;57;80;137;176;195;244;268;317]	[45-55] [216-226] [252-265] [297-305]		[300-305]	[300-305]
uc007jif.1	[28;45;68;125;164;183;232;256;305]	[34-44] [205-214] [240-255] [285-292]		[289-294]	[289-294]
uc007jig.1	[51;90;109;158;182;231]	[166-177] [206-219]		[214-220]	[214-220]
uc007jip.1	[25;33;67;102]	[47-67]
uc007jjf.1	[117;150;173;211]	[113-117] [195-207] [219-228]	[79-81] [85-95] [128-134] [189-194] [210-214]	[57-59] [63-67] [70-70]
uc007jjg.1	zeros(0,1)	[7-7] [31-34] [42-46] [103-111] [117-121] [183-185] [250-262]	[19-27] [36-40] [95-101] [114-116] [171-177] [189-192] [229-244] [256-258] [267-268]	[8-11] [22-32] [40-46]	[40-46]
uc007jkh.1	[4;32;80;110;154;197]	[10-10] [30-39]
uc007jkm.1	[26;59;106]	[90-105] [129-139]
uc007jks.1	[74;91;114;136;155;178;222;242;262;286;324;356;402;431;470;503;549;562;599;632;672;699;747;820]	[61-65] [69-74]	[61-75] [773-780]	[805-811]
uc007jlb.1	[36;71;129;169;209;226;269;295;345;360]	[34-39] [198-212] [233-237]	[32-43]
uc007jlc.1	[36;47;82;140;180;220;237;280;306;356;371]	[46-60] [209-223] [244-246] [258-266]	[47-47] [50-55]
uc007jlu.1	[74;104;170;201;240]
uc007jlv.1	[8;39;78]
uc007jni.1	[6;39;71;108]	[95-107]	[88-91] [95-96]
uc007jnj.1	[6;39;71;108;149;180;214]
uc007jnk.1	[38;69;103]
uc007jnm.1	[339;402;452;470;495]	[336-349] [437-442] [450-454]	[22-31] [112-118] [331-357] [461-471] [566-572]	[568-581]
uc007jnx.1	[115;167;177;211]	[137-144] [179-188] [205-210]	[198-206]	[203-210]
uc007jny.1	[115;167;177;211;242;263;296;344;376;416;467;525;583;621;686;727;750;804;840;884;953;999;1040;1098;1169;1217;1286;1321;1372;1455;1526;1597;1651;1694;1724;1765;1835;1871;1929]	[137-145] [156-167] [472-473] [499-499] [534-541] [547-554] [1323-1343] [1599-1622]	[472-472] [492-496] [1875-1887]	[7-9] [490-493] [499-504] [512-517] [530-534] [585-602]	[499-504]
uc007jnz.1	[27;152;204;214;248;279;300;333;381;413;453;504;562;620;658;723;764;787;841;877;921;990;1036;1077;1135;1206;1254;1323;1358;1409;1492;1563;1634;1688;1731;1761;1802;1872;1908;1966]	[32-40] [174-181] [193-204] [509-510] [536-536] [569-578] [584-591] [1360-1380] [1924-1933]	[23-32] [509-509] [527-531] [1911-1925]	[34-38] [525-530] [537-540] [567-571] [623-639]	[567-571]
uc007joa.1	[115;167;177;211;242;263;296;344;376;416;467]	[472-474] [498-502]	[472-472] [490-493] [496-500]	[499-506]
uc007job.1	58	[15-25]
uc007joc.1	[29;80;130;175;233;264;315]		[285-305]
uc007jod.1	[29;80;130;175;233;264;315;326]		[292-307]	[292-303]
uc007joe.1	[29;80;130;175;233;264]		[301-306]
uc007jof.1	[29;80;130;175;233;264]		[301-306]
uc007joh.1	[56;103]
uc007joi.1	[56;103]	[31-45]
uc007jor.1	[26;65;117;146]
uc007jos.1	[11;49;157]	[100-114]
uc007jot.1	[4;48;125;185;213;265;305;354;423;454;492;600]	[545-558]	[436-441]	[11-11] [57-67] [73-83]
uc007jov.1	[47;93;128;191;227;274;315;358;402]	[440-447]	[15-19] [417-427]
uc007jow.1	[18;111;154;232;291;358;400;439;544;574;638;667;726;752;800;822;877;919]	[667-675] [681-692]	[501-510] [551-563]
uc007jox.1	[11;66;145;216;264;357;400;478;537;604;646;685;790;820;885;914;973;999;1047;1069;1124;1166]	[85-96] [111-113] [913-921] [929-935]	[109-122] [138-142] [145-145] [488-498] [747-755] [798-810] [821-831]
uc007joy.1	[18;111;154;232;291;358;400;439;544;574;639;668;727;753;801;823;878;920]	[668-675] [683-692]	[501-508] [552-566] [575-583]
uc007joz.1	[11;66;145;216;264;357;400;478;537;604;646;685;790;820;884;913;972;998;1046;1068;1123;1165]	[85-95] [110-112] [912-919] [929-935]	[108-122] [136-143] [487-500] [746-754] [797-807]
uc007jpa.1	[16;50;74;138;184;234;292]	[221-236]	[289-303]
uc007jpr.1	[33;57;103]
uc007jqa.1	[27;88]		[31-37] [41-45] [68-84]	[15-20]
uc007jqc.1	70
uc007jql.1	[25;32;119;180;218;255]	[23-31] [188-196] [201-210] [274-278] [292-297]	[19-21] [53-61] [82-92] [285-285] [289-292]
uc007jqm.1	[28;35;122;183;221;258;303;328;364]	[328-342] [351-356]	[53-61] [82-92] [289-289] [315-316] [349-350]	[341-343] [346-346] [353-356]	[346-346]
uc007jqn.1	[28;35;122;183;221;258;303;328;364]	[334-345] [354-359]	[20-25] [56-64] [85-95] [317-319] [342-360]	[9-11] [15-17]
uc007jqt.1	[27;45;76;100;150;181;220;277;303;340;369;445;511;578;610;643]	[21-31]	[25-30] [77-82] [91-98] [388-394] [404-411] [417-422] [447-457] [468-476] [502-506] [530-535]
uc007jqv.1	[34;56;101;129;169;206]
uc007jqz.1	[8;24;68;115;171;208;256;302;332;359]	[349-353]	[163-166] [350-351]
uc007jra.1	[8;24;68;115;171;208;256;302;332;359]		[163-165]
uc007jrb.1	[232;312;350;399;415;441;487;515;532]		[251-268]
uc007jrc.1	[232;312;350;399;415;441;487;515;532]		[253-268]
uc007jrj.1	[1080;1155;1237;1271;1306;1367;1435;1497;1547]	[90-104] [321-329] [384-406] [522-530] [671-686] [1483-1489] [1559-1566]	[71-92] [276-292] [401-425] [554-565] [595-599] [602-604] [623-627] [1126-1132] [1153-1157] [1165-1166] [1220-1231] [1445-1451] [1616-1631] [1920-1925]
uc007jrk.1	[1155;1237;1271;1306;1367;1435;1497;1535;1585]	[89-104] [321-329] [386-399] [668-685]	[71-92] [396-426] [554-570] [596-604] [624-626] [1127-1128] [1131-1132] [1153-1157] [1220-1231] [1255-1261] [1444-1452] [1662-1675]
uc007jry.1	[28;39;66]	[29-34]
uc007jso.1	[31;68]		[31-46] [147-153]
uc007jsq.1	[55;90;134]		[63-67] [73-80] [131-143]	[60-63]
uc007jsr.1	[55;90;134]			[60-63]
uc007jss.1	[55;90;134]	[80-84]	[63-67] [73-80] [130-141]	[58-63]
uc007jst.1	[55;90;134]		[63-66] [73-79] [135-141]	[60-63]
uc007jsu.1	[55;90;134]	[79-84]	[63-67] [73-79]	[60-63]
uc007jsv.1	[55;90;134]			[60-63]
uc007jtb.1	[74;129;158]
uc007jtc.1	[43;104;136;170]
uc007jte.1	[15;36;63;136;197;229;263]	[92-102]
uc007jtg.1	[30;56;96]		[44-59]
uc007jth.1	[11;22;53;330]	[139-150] [195-201] [257-267] [287-298]	[296-300] [329-336] [361-367] [373-377]
uc007jti.1	[11;22;53;263]		[224-233] [261-269] [294-300] [306-310]
uc007jtj.1	200	[11-17] [65-72] [126-137] [155-171]	[157-164] [167-170] [198-206] [230-237] [243-246]
uc007jtk.1	200	[9-17] [65-71] [126-138] [155-168]	[162-170] [199-206] [230-236] [243-247]
uc007jtl.1	[65;88;137;173;219;249;272;319]		[140-148] [157-165] [309-315] [334-335]	[295-308]
uc007jtm.1	[65;88;137;173;219;249;272;319;345;367;410;454;514;587]	[13-16] [292-302] [388-409] [524-543]	[140-148] [158-159] [162-166] [288-295] [310-315] [334-336] [444-448] [451-456] [527-530] [697-710]	[298-311]
uc007jud.1	[7;39;73;135]	[95-100] [104-107]
uc007jue.1	[7;39;101]	[61-66] [70-72]
uc007juf.1	[7;39;73;135;170]		[39-50] [120-126] [172-181]
uc007jug.1	[7;39;101;136]	[62-63] [70-72]	[42-48] [84-92]
uc007juh.1	[7;39;73;135;170]		[37-50] [118-126]
uc007jui.1	[26;52]		[23-27] [35-35] [38-42]
uc007jup.1	[83;105;140;190;214;234;284;328;357;387;426;475;528;547;616;1093]	[67-89] [553-581] [855-876]	[59-74] [625-634] [776-778] [783-785] [795-804] [853-877] [901-903] [998-1002]	[830-831] [838-842] [881-895]
uc007juq.1	[83;105;140]	[25-30] [47-53] [66-69] [133-137]	[68-73] [130-133]
uc007juv.1	[28;72]		[75-83] [87-90]
uc007jve.1	[33;56;100;143;191]		[119-131] [152-157] [185-196]	[158-169] [182-189]
uc007jvr.1	[32;83;152;182;212;246;263]	[32-48] [244-249] [256-267]	[28-54] [166-175] [185-203]
uc007jvv.1	[44;108]		[38-44]	[23-30] [38-42] [102-112]
uc007jvx.1	[28;60;80;103;148;222;288;356;392;412]
uc007jvy.1	[28;60;80;103;148;222;288;356;392;412]
uc007jvz.1	[28;51;81;109;139;191]	[34-40] [84-89]	[28-38] [131-144]
uc007jww.1	[101;158;200;229;287;349;398;431;462;496;549;596;618;651;693;733]	[67-82] [104-110] [609-617] [625-628]	[97-104] [445-459] [535-540] [554-560] [598-598] [601-610] [626-628] [672-672] [676-677]
uc007jwx.1	[101;158;200;229;287;349;398;431;462;496;549;591;613;640;682;722]	[60-81] [101-116]	[98-108] [445-461] [593-602] [660-661] [665-667]
uc007jwy.1	[101;158;200;229;287;349;398;431;462;496;549;596;618;645;687;727]	[60-81] [103-111] [610-635]	[100-105] [445-459] [593-607] [665-666] [670-671]
uc007jwz.1	[101;158;200;229;287;349;398;431]	[76-82] [104-120]	[99-110] [448-452]	[451-451]
uc007jxf.1	[75;126;157;189;230]	[59-62] [66-74] [160-183]	[69-72] [151-153]
uc007jxk.1	[4;35;100;131]
uc007jxm.1	zeros(0,1)
uc007jxn.1	zeros(0,1)
uc007jxz.1	[96;189;221]		[170-193]	[8-8]
uc007jyj.1	[48;76;101]
uc007jyk.1	[9;35;68]			[120-123]
uc007jyv.1	[130;159;239;265;325;364;415]	[121-129] [165-168] [290-311]	[111-116] [148-164]	[448-449]
uc007jyy.1	[64;96;124;149;185;244;300;339;438;475;517;573;606;638;689;718;769;826;880;957;1001;1024;1062;1096;1146]	[100-114] [121-130] [744-748] [752-758] [926-944] [977-993] [1009-1014] [1028-1044]	[89-102] [558-571] [646-652] [741-749] [808-815] [851-855] [924-926] [1001-1009] [1025-1030] [1186-1194] [1261-1268] [1277-1287]	[88-90] [100-104] [557-565] [579-586] [898-899] [905-910]
uc007jzc.1	[15;50;82;142]		[70-80]
uc007jzd.1	[15;50;82;142]		[66-80]
uc007jzf.1	[17;48;108]	[36-38] [50-57]	[21-37]
uc007jzv.1	[61;83;118;160;203;229;265;299;333;432;483;537]	[65-72]	[69-72] [75-78] [81-89] [512-521] [554-574]
uc007jzw.1	[25;68;94;130;164;198;297;348;402]
uc007kab.1	zeros(0,1)	[98-103]	[92-94] [99-100] [104-104]
uc007kac.1	[13;53;79]
uc007kad.1	[13;53]	[11-19] [74-76]	[65-73]
uc007kcd.1	[11;39;64;133;189;224;300;334]	[380-384]	[371-378]
uc007kce.1	[11;39;64;133;189;224;300;334;386]			[11-25] [391-396]
uc007kci.1	[23;46;76;134]	[25-27] [154-173] [289-310]	[26-28] [154-166] [282-284]	[25-28]
uc007kcm.1	[32;67;140;185;327]		[93-99] [102-106] [369-373]
uc007kcn.1	[18;63;205;258]	[18-29]	[418-423]
uc007kco.1	[32;67;140;185;327;380;433;498;552;589;633;672;719;744]		[90-99]
uc007kdi.1	[11;28;54;91;120;160;205;239;262;326;373;423;467;526;562;591]		[116-121] [130-136] [215-230] [365-378] [493-518]	[117-118] [125-127] [150-163] [179-190]
uc007kdj.1	[11;28;54;91;112;141;181;226;260;283;347;394;444;488;547;583;612]	[80-89] [115-120] [139-145] [172-184] [387-403]	[72-83] [116-116] [137-142] [151-157] [245-251] [385-401]	[78-79] [83-86] [137-139] [146-149] [171-185] [200-211]
uc007kdx.1	[33;90;145;218;289;331;366;430;470;533;573;618;661;727;796;851;893;957;1020;1100;1149;1219;1258;1341;1401;1446;1503;1546;1595;1649;1713;1792;1835;1873;1931;1996;2076;2123;2170;2217;2284]	[39-44] [56-66] [367-368] [375-385] [509-523] [594-620] [2135-2152]	[24-36] [373-393] [827-837] [1016-1028] [1197-1209] [1729-1735] [1936-1946] [2009-2012] [2027-2032] [2087-2102] [2134-2140] [2209-2212] [2222-2224]	[563-570] [595-603] [1203-1219]
uc007kdy.1	[100;269;434;653;866;992;1098;1289;1409;1599;1719;1854;1984;2181;2388;0;0;0;0;0;0;0;0;0;0;0;0;0;0;0;0;0;0;0;0;0;0;0;0;0]	[40-44] [56-65] [365-368] [376-382] [506-518] [594-622] [768-777]	[22-22] [25-33] [376-390] [500-508] [554-565] [757-766] [770-775]	[564-572] [592-603]
uc007keh.1	[7;17;67;97;122;150;176;213;254]	[253-259]	[100-111]
uc007kei.1	[7;17;67;97;100;125;153;179;216;257]	[256-262]		[260-260]
uc007kem.1	[42;81;147;174;234;267;305;329;369;397;432;459;490;521;537;564;599;639;677;702;725;754;807;835;866;885;930;954;987;1020]	[38-45] [70-91] [228-256] [316-330] [363-380] [807-815] [914-920] [929-934]	[455-459]
uc007ken.1	[42;81;147;174;234;267;305;329;369;397;432;459;490;521;537;564;599;639;677;702;725;754;807;835;866;885;930;954;987;1020]	[39-45] [70-87] [320-331] [373-380] [807-812] [914-920] [929-934]	[455-459]
uc007keo.1	[6;58;97;163;190;250;283;321;345;385;413;448;475;506;537;553;580;615;655;693]	[54-62] [88-107] [336-346] [388-402] [709-716]	[64-65] [471-475] [696-712]
uc007kep.1	[6;58;97;163;190;250;283;321;345;385;413;448;475;506;537;553;580;615;655;693;718;741;770;823;851;882;901;946;970;1003;1036]	[54-62] [86-107] [244-271] [336-346] [387-402] [782-794] [823-828] [929-935] [945-950]	[471-474] [477-477]
uc007keq.1	80	[83-96] [188-204] [251-261]	[92-93] [113-118] [144-150] [156-162] [180-186] [246-256]
uc007ker.1	[80;259]	[84-97]	[91-93] [113-120] [144-150] [180-187] [193-196] [234-248]
uc007kes.1	[80;202]	[77-98]	[90-93] [113-120] [144-150] [180-188]
uc007ket.1	[21;88;124;193;238]	[9-13]		[8-12] [44-51]	[8-12]
uc007kfc.1	[30;47;87;135;181;210;248;277]	[17-25] [234-242]	[18-21] [266-271]
uc007kfi.1	3	[660-672] [754-768]
uc007kfj.1	zeros(0,1)	[641-660] [742-756]
uc007kfl.1	[30;47;87;135;181;210;248;277]	[18-41]	[16-23]
uc007kfo.1	[120;159;204;238;273;333;375]	[90-116] [157-167] [187-202]	[113-125]
uc007kfq.1	[79;145;169]	[49-58]		[151-154] [165-171]
uc007kfz.1	[10;51;80;116;147;172;182;209]
uc007kge.1	[4;70;107;154;184;215;267;320;343;382;405]
uc007kgg.1	[7;37;56;99;168;205]		[339-367]
uc007khd.1	[93;664;675]	[80-91] [500-517] [684-685]	[80-104] [658-668]
uc007khm.1	[38;88;159;220;269;322;347]
uc007khw.1	[25;66;106;144;184;256;317;367]		[75-83] [95-100] [163-172]
uc007khx.1	[16;44;74;115;155;193;233;305;366;416]		[124-132] [144-148] [212-221]
uc007kif.1	[48;65;100;154;208;260]	[33-47] [244-257] [358-368]	[38-48] [229-240] [304-313]
uc007kil.1	[8;70;129;152]	[17-21] [39-44] [54-61]	[35-41] [55-61] [81-87] [148-149]
uc007kim.1	[18;49;71;105;126;144;171;201;237]			[93-101] [115-125]
uc007kio.1	[46;95;143;190;255;335;373;415;452;478;534;597]			[516-516] [522-529]
uc007kip.1	[36;89;115;179;208;299;333;372;402;450;499;532;576;626;678;743;790;829;855;900;946;1002;1045;1114;1163;1211;1258;1323;1403;1441;1483;1520;1546;1602;1665]	[11-20] [506-516] [538-542]	[826-836]	[11-21]	[11-21]
uc007kiq.1	[58;124]
uc007kiv.1	[17;59;391;450;475;506;551;591;622;660;691;741;775;820;867;904;933;974;1011;1038;1090;1115;1142]			[131-136]
uc007kiw.1	[37;108;126;180;208;266;333]
uc007kix.1	[37;108;126;180;208;266;333]
uc007kjn.1	[70;95;125;139;177]	[61-65]	[55-72] [144-149] [160-162] [165-165]
uc007kjo.1	[54;81;114;146;171;207;253;262;304;331]	[54-61] [129-139]	[38-45] [202-205]	[201-204] [213-215]
uc007kjs.1	[42;71]		[73-83] [88-93]	[95-95]
uc007kjt.1	[42;71;106]
uc007kju.1	[42;71;106]
uc007kjv.1	[42;90]
uc007kkh.1	[53;91;127]
uc007kki.1	[13;70;159;203;237;295;333;369]			[139-143] [152-161]
uc007kkz.1	[31;59;73;104;120;141;181;207;234;262;323;350;376;436;463;500;522;546]			[15-23]
uc007kla.1	[25;51;111;138;175;197;221]
uc007klb.1	[31;59;73;104;120;141;181;207;234;262;323;350;376;436;463;500;522;546]			[15-23]
uc007klc.1	[93;109;131;154;170;199;276;308;343;402;433;481;534;600;627]	[66-77] [337-350] [464-482] [559-568]	[66-74]	[61-70]
uc007kld.1	[43;112;142;201;275;320;357]	[43-50]	[39-49]
uc007kle.1	39	[7-15] [38-45] [104-105]	[37-45] [94-100]
uc007kli.1	zeros(0,1)
uc007klj.1	[14;167;217]			[153-172]
uc007klo.1	[25;45;72;87;105;123;159;193;226;262;303;331;380;413;457;485;525;593]		[265-277]
uc007klp.1	[25;45;72;87;105;123;159;193;226;262;303;331;380;413;457;485;525;593;625]	[552-569] [616-634]	[249-264] [565-575] [612-617]
uc007klq.1	[25;45;72;87;105;123;159;193;226;262;303;331;380;413;457;485;525;593;634]	[564-578] [624-642]	[254-264] [565-574] [624-626]
uc007kls.1	[1;29;69;137;178]	[109-134] [179-205]	[123-123] [126-131] [182-183]
uc007klw.1	[14;56;102;158;184;200;223;276]	[116-125] [266-274]	[121-126] [264-269]	[13-18]
uc007kly.1	[14;56;102;158;184;200;219;272;354;407]		[121-135]	[50-61]
uc007klz.1	[14;56;102;158;184;200;223;276;307;389;442]	[115-124] [176-199] [266-274] [309-317]	[121-135] [263-267] [311-317] [434-436] [439-440]	[13-18] [39-41] [49-53]
uc007kma.1	[14;56;102;158;184;200;223;276;358;411]	[116-125]		[13-18] [39-41] [49-53]
uc007kmb.1	[14;56;102;158;184;207;260;291;373;426]	[118-124] [187-195] [250-258] [294-302]	[121-134] [170-175] [187-188] [247-252] [295-300] [418-420] [423-424]	[13-19]
uc007kmd.1	30	[32-37] [55-60]	[12-21] [52-55]
uc007kme.1	[30;64;106;130;149;214;263;283;304;346;358;375]	[32-36] [177-190] [212-216] [234-242]	[10-23] [411-415]
uc007kmf.1	[30;64;106;130;149;214;263;283;304;346;358;375]	[32-36] [179-190] [213-216] [231-242]		[31-41]
uc007kmy.1	zeros(0,1)	[146-151]		[355-355]
uc007kmz.1	[183;231;298;349;405]
uc007kna.1	[183;231;298;349;405;431;487;539;583;610;639;665;706;754;779;828;894;935]	[70-88]	[454-459] [489-495] [833-855] [891-904]
uc007knb.1	[183;231;297;348;404;430;486;538;582;609;638;664;705;753;778;827;893;934]	[71-88] [269-287]	[454-459] [483-494] [828-854] [890-903]
uc007knc.1	[183;231;298;349;405]
uc007knd.1	[183;231;298;349;405;431;487;539;583;610;639;665;706;754;779;828;894;935]	[70-86]	[454-460] [483-496] [832-854] [890-904]
uc007kne.1	[183;231;297;348;404;430;486;538;582;609;638;664;705;753;778;827;893;934]	[71-88] [271-293]	[454-459] [482-494] [840-854] [889-903]
uc007kng.1	[19;60;108;133;182;248;289]
uc007knt.1	[6;54;127;153;179;212;276;321;337;405;458;482]	[9-20]	[15-26]	[18-27]
uc007kor.1	[12;48;93;175;239;313;353;385;424;479]	[506-510]	[497-504]	[8-10]
uc007kos.1	[12;48;93;175;239;313;353;385;424;479;512;599;663;677;726;775;818;846;875]	[604-626] [681-708] [913-924]	[502-511] [525-532] [591-599] [646-659] [677-688] [867-878] [915-918]	[8-10]
uc007kot.1	[12;48;93;175;239;313;353;385;424;479;512;599;663;677;726;775;818;846;875;927]	[603-625]	[502-511] [525-532] [591-597] [646-659] [676-688] [866-878]	[8-10]
uc007kou.1	[12;48;93;175;239;313;353;385;424;479;512;599;663;712;761;804;832;861;913]		[502-511] [526-528] [590-597]	[8-10]
uc007kpe.1	[2;16;33;61;96;159]		[161-162] [165-168]
uc007kpf.1	[2;16;33;61;96;159;200;211;222;259;302;333;361;390;545]	[169-173] [187-190] [317-328] [518-529]	[159-169] [209-219] [315-323] [348-352] [381-390] [408-414] [426-440] [459-461] [483-502] [533-537]
uc007kpg.1	[5;16;27;64;107;138;166;195;218;310]	[124-134]	[13-25] [120-128] [153-158] [186-195] [199-201] [221-226] [248-267] [297-302]
uc007kpz.1	[29;95;140;202;250;287;312;380;410;451;501;527;551;580]	[84-90] [147-159] [590-591]	[275-282]	[267-285] [590-591]
uc007kqf.1	[8;44;64;95;147;177;201;223;237;274;298;343;357;382]		[341-346]
uc007kqk.1	[75;119;165;202;229;262;298]	[289-304] [328-333]	[266-276] [296-313]	[8-8]
uc007kql.1	[75;119;165;202;229;262;298;335;405;462;516;571;621;656;683;732;782;827;876;939;973;1002;1044;1082;1120;1150;1190;1198;1246;1278;1314;1333;1348;1362;1434;1486;1554;1606;1655;1745;1778;1818;1855;1903;1943;1976;2008;2053;2113;2150;2202;2259;2305]	[1260-1270]	[2056-2071] [2144-2158]	[192-197] [204-210]
uc007kqm.1	[30;93;125;198;244;283;349;404;432;455;482;506]	[71-83]	[23-39]
uc007kqn.1	[30;93;125;198;244;283;349;404]	[69-81] [401-409]	[23-39] [419-424]
uc007kqu.1	[31;58;143;176;214;282;340;405;454;496;546;629]		[270-276] [286-294] [299-303] [306-306] [671-680]	[678-678]
uc007kqv.1	[31;58;143;176;214;284;342;407;456;498;548;631]		[290-296] [301-305] [671-683]	[680-682]
uc007kqw.1	[31;58;143;176;214;282;340]		[270-276] [286-294] [299-303] [307-307] [390-396]	[393-393]
uc007kre.1	[29;39;64;91]
uc007krf.1	[40;67]	[16-21]	[17-24]
uc007krg.1	[18;36;88;137;164;186;241]
uc007krj.1	[46;76;126;168;224;254;277;312;354;382;446;501]	[96-99] [107-115]		[11-11] [97-98] [103-114] [575-577]
uc007krn.1	[24;42;67;103;130;155;191;216;242;270;327;358;403]	[21-28] [479-488]	[131-137] [145-147] [471-484]	[7-7]
uc007kro.1	[24;42;67;103;130;155;191;216;242;270;327;358;403]	[20-27] [479-491]	[468-485]	[7-7]
uc007krp.1	[24;42;67;103;130;155;191;216;242;270;327;358;403;491;542;557;598;654;687;721;787;819]	[21-27] [534-542] [559-576]	[525-538] [558-563] [824-842]	[7-7] [864-866]
uc007krr.1	[28;46;71;107;134;159;195;220;246;274;331;362;407;495;546;587;643;676;710;776;808;864]	[651-662] [684-689] [699-706]		[7-7]
uc007krs.1	[28;46;71;107;134;159;195;220;246;274;331;362;407;495;546;587;643;676;710;776;808;864]	[651-662] [684-687] [699-707]		[7-7]
uc007krt.1	[24;42;67;103;130;155;191;216;242;270;327;358;403;491;542;583;639;672;706;772;804;860]	[651-662] [684-688] [699-707]		[7-7]
uc007ksi.1	[99;145;179;217;261;319;395;437;461;499;522;567;626;662;697;752;820;862;928;1012;1048;1083;1142]	[398-414] [567-582] [734-758]		[357-374] [918-920] [925-930]
uc007ksj.1	[99;145;179;217;261;319;395;437;461;499;522;567;626;662;697;752;820;862;928;1012;1048;1083;1142]	[390-415] [571-581] [737-770]		[358-374] [917-921] [928-931]
uc007ksv.1	[25;71;101;138;194;238;265;304;325;359]			[397-399]
uc007ksw.1	[25;71;101;138;194;238;265]	[292-299]	[291-294]
uc007ksx.1	[25;71;101;138]	[181-190]	[181-186]
uc007ksy.1	1
uc007ksz.1	zeros(0,1)
uc007kta.1	[14;83;173;227;265;323;389;456;507;548;594;649;709;764;806;854;932;973;1022;1083;1147;1200;1255;1291;1347;1397;1441;1478;1535;1609;1634]		[736-746]	[62-66] [75-76] [163-179] [232-241] [259-266] [839-850] [862-873]
uc007ktb.1	71	[7-10]	[8-12] [127-129]	[125-129]
uc007ktc.1	[37;93;142;182;258;280;324;358;387;448;475;527;566;602;634;657;733]	[28-39]	[71-82] [346-356] [400-425]	[348-352] [357-363] [482-491] [522-531]
uc007kti.1	[11;40;99]
uc007ktk.1	[11;40;99]
uc007kuj.1	[23;59;77;95]	[67-90] [103-106]
uc007kva.1	44
uc007kvb.1	44
uc007kvc.1	[65;126;184]	[10-18] [79-94] [121-129]	[72-76] [106-123] [134-139]	[74-75] [87-87] [91-93]
uc007kvd.1	[65;126]	[10-18] [79-93] [120-128] [175-180]	[12-17] [72-76] [108-120] [134-139] [171-172]	[75-75] [87-87] [90-93] [171-175] [180-180]
uc007kvi.1	[15;72;98;140]		[68-79] [147-158]
uc007kvl.1	[21;34;62;90;104;135;151;179;217;242;263;333]	[18-27] [188-197]	[102-112] [162-171] [227-248]	[241-246] [262-272] [338-339]
uc007kvm.1	[21;34;62;90;104;135;151;179;217;242;263;315]	[20-28] [189-196]	[102-112] [163-173] [227-247]	[241-245] [253-257] [320-321]
uc007kvn.1	[21;34;62;90;104;135;151;179;217;242]	[20-27] [187-197] [250-261]	[100-112] [161-173] [238-247] [250-250]	[175-183] [189-195] [242-245] [252-256]	[189-195]
uc007kvo.1	[21;34;62;90;104;135]	[24-26] [145-148]	[100-112] [142-143]
uc007kvr.1	[21;34;62;90]	[20-27] [94-100]
uc007kvu.1	[525;570;612;655;714;765;787;812;833]	[839-850]	[135-140] [147-155] [175-185] [310-321] [501-511] [524-530] [550-562] [705-714] [734-743]
uc007kvw.1	[525;570;612;655;714;765;787;812;833]	[840-850]	[135-140] [147-149] [152-155] [175-185] [310-322] [502-511] [525-529] [549-559] [704-714] [734-743]
uc007kvx.1	[25;75;105;157;182;206;219;262;293;331;377;432]		[113-124] [395-411]	[11-11] [33-51]
uc007kwb.1	[198;230;308;364]	[192-199]	[198-210] [374-380]
uc007kwc.1	[198;230;308;364;385;393;426;459]	[192-197] [387-396] [405-418] [611-621]	[200-211] [373-383] [401-419] [547-557] [609-619]
uc007kxa.1	[37;57;96;130;147;181;207]		[39-44]
uc007kxb.1	[47;88;123;162;207;227;266;300;317;351;377]
uc007kxc.1	[19;48;74;124;165;200;239;284;304;343;377;394;428;454]		[286-298]
uc007kxk.1	[108;147;180;203;233;275;333;367;397;439;497;545]	[107-118]	[105-119] [404-407] [427-432] [536-543]
uc007kxl.1	[108;147;180;203;233;275;333;367;397]	[105-117] [397-411]	[110-119] [404-407] [427-428]	[427-427]
uc007kxn.1	[7;73;118;159;187;226;271;301;379;398;433;482;510;588;614]		[10-18] [326-335] [366-386] [596-606]	[47-59] [595-603]
uc007kxo.1	[51;96;137;165;204;249;279;357;376;411;460;488;566;592]	[25-32]		[26-35]	[26-35]
uc007kxp.1	[51;96;137;165;204;249;279;357;376;411]	[25-32] [454-462]	[305-313] [351-358] [443-450]	[25-36] [447-447] [450-460]	[25-36]
uc007kxs.1	[42;76;114]	[111-115]	[95-100]
uc007kxt.1	[42;76;114]	[109-115]	[94-100]
uc007kxu.1	[42;76;114]	[90-115]
uc007kyh.1	[33;55;69;117;142;177;231;326;379;426]	[61-71] [418-425]	[35-45] [413-417]	[11-16] [423-436]
uc007kyi.1	[20;74;169;222]
uc007kyj.1	[33;55;69;117;142;177;231;326;379;426;462]	[62-71] [420-426]	[24-45] [415-418] [464-468]	[11-16] [461-468]
uc007kze.1	[35;55;108;143;167;225]	[12-19] [128-137] [143-156]
uc007kzg.1	[13;57;80]	[17-38]	[21-35]
uc007kzn.1	[25;90;101;113;147;170;185;203;221;239;257;275;290;308;323;341;374;389;422;440;476;494;527;545;578;596;614;632;650;665;698;734;770;788;806;842;860;878;932;968;1004;1022;1058;1076;1112;1130;1166;1260;1324;1405]	[18-26] [70-78] [228-245] [274-287] [373-381] [400-406] [415-423] [491-508] [809-812] [824-832] [1432-1443]	[1211-1214] [1217-1217] [1245-1246] [1393-1394]	[809-815] [825-831] [1443-1443]	[1443-1443]
uc007kzv.1	[80;107;190;219;290;355;385;431;460;482;528;578;611;660;684;711;737;771;832;873;911;944;986]	[45-50] [91-99] [507-522] [833-842]	[37-52] [498-511] [534-544]	[45-51] [813-824] [908-910] [917-922]
uc007kzw.1	[69;111;138;221;250;321;386;416;462;491;513;559;609;642;691;715;742;768;802;863;904;942;975;1017]	[77-82] [116-130] [538-554] [863-873]	[35-45] [52-82] [529-534] [537-543] [565-576]	[939-940] [948-953]
uc007kzx.1	[69;111;138;221;250;321;386;416;462;491;513;559;609;642;691;715;742;768;802;863;904;942;975;1017]	[78-84] [119-131] [537-553] [674-679] [693-697] [864-872] [940-940] [949-952] [1008-1015]	[35-45] [51-83] [530-533] [536-542] [565-575]	[12-23] [844-852] [939-940] [948-952] [1011-1018]
uc007lad.1	[5;54;134;162;195;232;296;326;373;404;453;489]	[35-37] [56-62]	[31-44] [57-63] [163-176] [351-357] [385-387]	[47-59]
uc007lae.1	[5;54;113;193;221;251;284;321;385;415;462;493;542;578]	[35-38] [54-68]	[254-264] [440-446] [474-476]
uc007laf.1	[5;54;113;193;221;254;291;355;385;432;463;512;548]	[34-38] [54-60]	[223-235] [410-416]	[31-40]
uc007lah.1	[35;69;113;123;176;218;254;305]	[217-231]	[36-40] [53-57]	[135-140] [148-156]
uc007lai.1	[16;26;79;121;157;208]	[120-139] [207-214]		[38-42] [53-58]
uc007lan.1	[29;83;131;170;202]		[151-154] [168-175] [216-228]
uc007lbb.1	[18;35;81;116;141;188;213]
uc007lbd.1	[108;132;195;232;270;300]	[83-94]	[75-89] [338-347]	[10-15] [343-343]
uc007lbf.1	[13;39;99]	[78-85] [95-104]
uc007lbg.1	[13;39;99]	[78-85] [96-104]
uc007lbh.1	[55;89;134;169;270]	[192-206] [257-266]	[197-198] [255-262]
uc007lck.1	[47;106]		[127-131]	[130-131]
uc007lcl.1	[47;106;138]		[173-178]
uc007lcm.1	[47;106;138]	[128-136]	[127-131]
uc007lco.1	[12;73;126]	[17-23] [278-287] [312-328]	[15-19] [149-161] [192-210] [431-445] [463-466] [505-511]	[7-17] [174-178] [181-181] [186-189] [431-433] [445-450] [560-563]
uc007lcq.1	[170;242;295]		[148-156] [318-330] [362-376] [600-612] [632-635] [674-680]	[599-605] [614-619] [728-732]
uc007lcr.1	[170;242;295]	[446-455]	[149-158] [318-329] [360-376] [600-612] [632-635] [673-681]	[108-121] [599-604] [615-619] [729-732]
uc007lcs.1	[170;242;295;669]	[267-276] [294-310] [372-384] [447-455] [459-459] [481-498] [659-668]	[150-156] [318-329] [361-377] [600-610] [629-635] [658-661] [670-683]	[110-121] [341-347] [355-359] [598-604] [614-619] [655-661] [671-673]
uc007lcv.1	[2;17;61;95;111;171;217;265;299;326;356;425;482]	[45-68] [413-420]		[54-68]
uc007ldm.1	[17;74;129;177]	[31-40]	[82-88] [101-116] [207-226]	[7-7]
uc007ldu.1	[13;33;94;161;212;232;262;299;333;408;472;516;565;589;637;665;701;749;784;823;877]	[180-190] [204-212] [281-297] [374-380] [425-439]	[62-63] [224-226] [238-242] [285-296] [310-315] [546-550] [561-574]	[225-225] [236-239] [290-304] [376-386]
uc007ldv.1	[86;114;140;181;217;284;316;328;366;421;456;476;513;534;581;626;699;747;766;802;854;870]	[56-66] [88-98] [585-601]	[86-91] [522-529] [536-552] [807-812] [818-824]	[527-528] [536-537]
uc007ldw.1	[86;114]	[45-49] [56-63] [89-105] [137-137]	[55-62] [66-73] [89-92] [130-133]
uc007ldx.1	[22;81;121;154;170;220;278]	[13-27] [34-42] [89-98]	[77-88] [215-223] [253-253] [256-257]	[35-46] [83-96]
uc007lej.1	[107;118;158]	[27-29] [78-85] [125-126]	[28-33] [38-41]	[74-84]	[74-84]
uc007lek.1	[38;78]	[32-54] [82-88] [127-129]		[14-18] [70-87]
uc007lel.1	[37;70;88;105;142;160;192;219]	[76-88] [97-104] [179-186] [215-221]	[210-224]	[7-19]
uc007lem.1	[37;70;88;105;142;160;192;219]	[76-88] [98-103] [178-185] [215-215] [219-223]	[212-224]	[7-19]
uc007len.1	[37;70;88;105;142;160;192;219]	[76-85] [97-102] [179-187] [214-223]	[214-218] [221-224]	[8-19]
uc007leo.1	[1;63]	[73-76] [86-88]	[38-46] [60-64] [87-90]
uc007lep.1	[1;63;99;158;190]
uc007leu.1	[4;32;75;113]	[45-51]	[22-32]	[45-50]	[45-50]
uc007lew.1	[23;55;83;119;171;206]
uc007lfj.1	[2;37;78;119;156]		[108-118] [132-141] [177-184]
uc007lfk.1	[35;76;117;154]		[73-77] [106-115] [130-137] [179-182]	[70-85]
uc007lgj.1	[30;62;88]
uc007lgk.1	[51;101;153;194;220;270;307;340;367;406;426;456;487]	[474-483] [491-492]	[462-466] [481-484] [489-499]
uc007lgw.1	[69;133;179;225]	[30-38]	[43-55] [275-280]	[33-36] [45-46] [276-279]
uc007lgx.1	[69;133;179;225;288;323;361;401;436;488;505]	[30-37] [271-279] [297-306]	[45-55] [350-357]	[33-34] [40-46]
uc007lgz.1	[21;34;59;136;155;193;243;281;297;325;354;389;437;449;477;537;570;629;717;778;808;841;868;918]	[128-135] [157-165] [279-288] [302-313]	[122-130] [156-164] [223-239] [421-437] [706-708] [711-711] [714-719] [797-804] [829-837]	[123-125] [161-164]
uc007lha.1	[43;71;84;109;186;224;274;312;328;356;385;420;468;480;508;568;601;660;748;809;839;872;899;949]	[13-22] [296-307] [333-362]	[452-463] [737-742] [745-750] [826-835] [854-867]
uc007lhb.1	[43;71;84;109;186;205;243;293;331;347;375;404;439;487;499;527;587;620;679]	[13-22] [315-325] [354-367]	[173-177] [180-180] [207-214] [270-289] [471-484] [752-759]
uc007lhq.1	[182;204;242;275;347;388]		[325-332]
uc007lhu.1	[60;155;222;281;316;363;397;418;486;533]		[523-539]
uc007lhw.1	[23;87;182;249;308;343;390;424;445;513;560]	[22-31] [153-162]	[24-32] [515-532] [549-566]
uc007lic.1	[41;78;113;150;181;219;260;310;387;432;499;564;595;648;676;738;768;817;859;873;917;984]	[839-848]	[789-798] [840-848] [876-882]	[367-370] [376-379] [385-386] [394-401]
uc007lid.1	[7;58;88;110;158;191;262;320;354;400;446;499;541;578;613;650;681;719;760;810;887;932;999;1064;1095;1148;1176;1238;1268;1317;1359;1373;1418;1485]	[396-402] [414-422]	[863-873] [890-890] [894-902] [1293-1298] [1340-1348] [1375-1383] [1513-1522]	[55-57] [60-61] [69-75]
uc007lie.1	[116;165;210]	[88-102] [135-142] [152-157] [188-198]		[94-103]
uc007lii.1	[2;17;52;79;123;180;238;272;342]	[77-91]	[70-82] [273-286] [299-309] [321-333]
uc007lkm.1	[143;171;223;277;319]	[55-65] [162-168] [175-178] [271-282] [289-295]		[48-64]
uc007lkv.1	[10;65;99]
uc007lkz.1	[69;156;236;303;351;386;499;591;641;682;695]		[581-587] [593-597] [632-635]
uc007lld.2	[17;33;62;92;146;213]			[248-248]
uc007lle.2	[29;52;68;97;127;181;248]			[283-285]
uc007llf.2	[4;37;60;76;105;135;189;256]			[291-293]
uc007llk.1	[33;61;86]
uc007lll.1	[53;94;115;179;205;249;289;334;355;394;446;476;524;580;615;681;708;745;788;819;871;921;969;1007;1035;1060]		[200-209] [650-657] [665-670] [680-682] [700-709] [731-738] [793-804] [932-942] [996-1006]	[399-401] [412-418] [667-668] [672-678]
uc007llm.1	[53;94;115;179;205;249;289;334;355;394;446;476;486;534;590;625;691;718;755;798;829;881;931;979;1017;1045;1070]		[200-202] [530-544] [659-667] [675-679] [690-693] [710-719] [742-748] [803-816] [945-952] [1006-1016]	[400-403] [412-418] [475-480] [678-678] [682-688]
uc007lls.1	[26;55;97;135;160;200;251;306;337;361;410;461;482]		[13-20]
uc007llz.1	[97;167;209;246;294;332;345;366;394]	[14-21] [51-60] [187-218]	[10-13] [52-56] [175-191]	[9-11] [51-55]
uc007lma.1	[108;149;198;228;289;353;388;422;469;539;581;618;666;704;717;738;766]	[75-90] [566-591]	[63-88] [138-146] [190-205] [679-686] [773-781]	[107-110]
uc007lmb.1	[108;149;198;228;289;353;388;422;468;538;580;617;665;703;716;737;765]	[77-91] [562-590]	[61-88] [136-147] [191-205] [546-563] [678-686] [772-780]	[108-110] [114-121]
uc007lmd.1	[108;149;198;259;323;358]	[79-87] [187-193] [214-222]	[61-89] [139-147] [187-187] [199-203] [381-384]
uc007lme.1	[55;106;147;178]		[44-51] [71-79] [129-137] [173-178]
uc007lmo.1	[43;91;124;156;183;215;266;319;350;370;380;411;427;455;488;533;551;583;629;700;715]	[77-82] [98-113] [131-144]	[416-420] [426-433] [665-665] [669-674]	[78-84] [96-105]	[96-105]
uc007lmp.1	[43;91;124;156;183;215;266;319;350;370;380;411;427;455;488;533;551;583;629;700;715;752]
uc007lmq.1	[43;91;124;156;183;215;266;319;350;370;380;411;427;455;488;533;551;583;629;699;714;751]		[417-421] [426-432] [665-665]
uc007lmr.1	159			[182-192]
uc007lms.1	159	[146-147]	[7-8] [51-66] [144-156]	[144-148]
uc007lne.1	[68;80;110;146;179;213;280]	[68-95] [172-193] [226-234] [265-271] [280-285]	[68-74]
uc007lnf.1	[14;26;56;92;125;159;226]	[171-181] [209-217]
uc007lng.1	[14;26;62;95;129;196]	[87-98] [141-151] [179-187]	[27-33] [36-39]
uc007lnh.1	[11;45;75;112;161;179;199]		[57-65]
uc007lnk.1	[16;54;110;133;160;202;231;281;332;386]	[212-232] [279-285] [320-329] [413-414] [426-436]		[313-317] [321-326] [410-423]	[410-423]
uc007lnl.1	[49;162;330;0;0;0;0;0;0;0]	[50-70]	[54-67]
uc007loa.1	[37;85;103;133;158]	[16-21] [95-99] [125-130]	[12-14] [17-18]	[185-186]
uc007lob.1	[37;85;103;133;158]	[17-21] [97-99] [124-130] [154-155]	[13-14] [17-18] [65-86] [147-149]
uc007loc.1	[37;85;103;133;158]	[18-22] [97-99] [124-132] [154-155]	[13-14] [17-18] [74-84] [147-149]
uc007lod.1	[18;66;84;114;139]	[78-83] [106-112]
uc007log.1	71		[21-35] [66-72]
uc007lon.1	[14;25;46;81;97;135;158;181;199;228]
uc007los.1	[13;57;110;130;182;221;265;287;318;336;368]	[323-341]	[333-348]
uc007low.1	[27;84;121]		[74-76] [89-99]
uc007loy.1	[142;211;268;298]	[146-150] [375-379]	[134-138] [338-352] [367-375]
uc007loz.1	[142;211;268;298;379]	[140-151] [379-396]	[133-138] [366-372] [391-400]	[10-21] [399-399]
uc007lpg.1	[34;55;61;69;135;161;233;289;359;412;509;559;584;621;676;701;841;876;896;931]	[523-544] [739-757] [958-970]	[574-582] [620-630] [684-698] [965-974]	[7-8]
uc007lph.1	[34;55;61;69;135;161;233;289;359;412;509;559;584;621;676;701;841;876;896;931]	[523-542] [738-758] [959-970]	[572-580] [620-630] [688-696]
uc007lpi.1	[34;55;61;69;135;161;233;289;359;412;509;559;584;639;664;804;839;859;894]	[703-725] [922-932]	[651-662] [704-712]
uc007lpj.1	[34;55;61;69;135;161;233;289;359;412;509;559;584;621;676;701;841;876;896]		[572-580] [618-630] [684-698] [740-747]	[7-9]
uc007lpk.1	[44;141;191;216;253;308;333;372;437;472;492;527]	[48-68] [163-177] [554-566]	[206-212] [249-262] [320-330] [358-359] [362-364] [374-381] [561-570]
uc007lpr.1	[49;78;102;131;168;312;360;428;457;490;539;600;665;727;797;858;905;957;1003;1046;1112;1172]	[58-69] [650-661] [731-738]	[680-700] [967-982] [998-1006]	[179-179] [186-191]
uc007lqs.1	[41;86;123;165]
uc007lri.1	[22;62;99;144;191;205;243;295;347;384;414;477;493;517;565]		[328-343] [362-375] [518-528] [534-536] [554-560] [577-583]	[13-21] [515-527] [533-541] [598-599]
uc007lrj.1	[19;78;106;158;180;220;257;302;349;363;401;453;505;542;572;635;651;675;723]		[13-23] [486-502] [519-534] [676-686] [691-694] [712-718] [735-741]	[673-685] [691-703] [756-757]
uc007lrk.1	[19;78;106;158;180;220;265;312;326;364;416;468;505;535;598;614;638;686]		[14-24] [449-465] [483-499] [639-649] [654-657] [675-681] [697-704]	[8-14]
uc007lrl.1	[19;78;106;158;180;220;257;302;349;363;401;453;505;542;572;635;651;675;723]		[14-24] [486-494] [497-501] [519-534] [677-686] [692-694] [712-718] [735-741]	[8-14] [673-685] [691-700] [756-757]
uc007lrm.1	[19;78;106;158;180;220;265;312;326;364;416;468;505;535;598;614;638;686]		[14-24] [449-465] [482-499] [639-649] [654-657] [675-681] [698-704]	[8-14]
uc007lrn.1	[19;78;106;158;180;220;265;312;326;364;416]		[14-24] [398-418]	[11-16]
uc007lro.1	[19;78;106]	[148-155]	[15-23] [147-150]
uc007lrt.1	[28;48;63;108;131;172;230;267;294;321]			[16-17]
uc007lrv.1	[11;59;101;129;166;211;248;289;322;404;482;557]		[15-23] [271-290] [359-360] [364-366]	[16-25] [367-370] [378-383]
uc007lsg.1	[66;95;141;160]	[30-46] [197-210]	[50-64]
uc007lsk.1	zeros(0,1)
uc007lsl.1	zeros(0,1)
uc007lsm.1	zeros(0,1)
uc007lsn.1	zeros(0,1)
uc007lsr.1	zeros(0,1)	[37-43] [67-73] [105-107]	[39-44] [99-102]
uc007lsy.1	[106;159;194;231;297;356;381;415;471;510;578;754;781;809]	[146-151] [159-169]
uc007ltb.1	9	[13-27]	[25-30]
uc007ltc.1	[37;105;135]		[81-96] [151-156]	[195-195] [198-199] [205-210]
uc007ltd.1	[44;80;128;168;199;238;295;331;388;444;490]	[137-147] [212-230]		[143-152] [189-204]	[143-152]
uc007lto.1	zeros(0,1)	[25-29] [156-163] [170-179]		[26-33]	[26-33]
uc007lvo.1	[10;31;68;112;159]
uc007lvt.1	[4;33;66;79;135;171;196;248;315;370;395;458;490;542;587;609;636;681;719;738]		[677-693]
uc007lvv.1	[4;33;66;79;135;171;196;248]	[305-314]	[302-309]
uc007lvw.1	[28;61;74;130;166;191]	[225-237]	[229-238]
uc007lwq.1	[9;34;84;126;158;210;281;319;358;391;460;518;569;639;678;721;746;798]
uc007lwr.1	[9;34;84;126;158;210;281;319;358;391;460;517;568;638;677;720;745;797]		[149-150]
uc007lws.1	[9;34;84;126;158;210;281;319;364;397]
uc007lxd.1	[27;51;74;89;121;177;209;240;277;323;374;396;429;456;487;517;573;620]	[79-93] [217-220] [264-274] [610-628] [647-655]	[11-17] [62-85] [210-220] [582-585] [594-598] [644-649]	[643-647] [685-689]
uc007lxe.1	[27;51;74;89;145;176;213;259;310;332;365;392;423;453;509;556]	[152-156] [200-209] [546-561]	[11-17] [131-139] [148-153] [517-521] [530-533] [579-584]	[580-582] [593-601] [621-625]
uc007lxf.1	[27;51;74;89;121;177;209;240;277;323;374;396;429;456;487;517;573;620;657;693]	[79-93] [202-220] [264-274]	[11-17] [209-222] [581-585] [594-601]	[9-9]
uc007lxg.1	[17;73;105;136;173;219;270;292;325;352;383;413;469;516;553;589]	[102-116] [160-170]	[104-116] [478-481] [490-494]	[12-20]
uc007lxy.1	[46;99;136]	[171-175]	[51-52] [55-55] [59-64] [162-170]
uc007lxz.1	[46;99;136;176;246;285]
uc007lyd.1	[14;29;76]	[58-69]	[54-54] [57-62] [104-109]
uc007lye.1	[14;29;76]	[58-69]	[54-61] [104-109]
uc007lyf.1	[4;38;79;115;157;214;249;330;344]	[245-275]	[373-376]
uc007lyg.1	[12;31;41;75;116;152;194;251;286;367;381]	[44-48] [285-312]	[42-48] [51-51] [408-414]
uc007lyi.1	[88;124;182;223;245;279;316;345;364;401;457]	[272-299]
uc007lyj.1	[88;124;182;223;245;279;316;345;364;401]	[277-297] [450-457]	[439-452]
uc007lyk.1	[74;124;145;157;207;242;282;341;384;417;433;466;558;634;671;705]		[269-276] [290-298] [749-761]
uc007lyl.1	[18;77;120;153;169;202;294;370;407;441]
uc007lym.1	[22;58;73;100;133;198;237;272;306;333;383;428;489;528;620;648;682;743;775]		[434-435] [438-438] [443-445] [538-544] [694-697] [710-718]	[13-20] [82-92] [125-132]
uc007lyn.1	[8;32;55;88;184;226;290;323;360;389]	[20-29]	[208-209]	[243-248] [255-258]
uc007lyo.1	[59;73;114;166;198;232;286;319;364;405;439]	[173-186] [192-198]	[53-65] [310-321]
uc007lyp.1	[72;134;148;189;241;273;307;361;394;439;480;514]	[70-75] [258-262] [267-273]	[55-73] [131-139] [385-394]
uc007lzp.1	zeros(0,1)
uc007lzq.1	[15;70;102;147;169;216;270;328;365;385;405;480]		[74-87] [114-126] [189-195]	[123-129] [135-140]
uc007lzr.1	[15;70;102;147;169;216;270;328;365;385;405;480]		[74-88] [114-126] [189-194]	[123-129] [135-140]
uc007lzs.1	[15;70;102;147;169;216;270;328;365;385]		[74-88] [114-125] [171-178] [189-193] [393-397]	[123-129] [134-141]
uc007lzz.1	[25;71;101;190;222;310;388;449;499]	[219-228] [252-259]	[41-45] [220-222] [251-252]
uc007maa.1	[13;102;134;222;300;361;411]	[36-47] [131-140] [164-171]	[16-20] [26-31] [132-135] [163-164]
uc007mah.1	[47;85;104;154;173;221;284;310;351;380;405;466;508;592;618;649]	[37-40] [54-57] [61-66] [556-577] [635-651] [670-680]	[46-63] [523-532] [543-554] [674-678]	[34-46] [392-400]
uc007mai.1	[47;85;104;154;173;221;284;310;351;380;405;466;508;592;618;649;685]	[554-576] [623-651]	[528-537] [544-554]	[371-375] [394-398]
uc007maj.1	[47;85;104;154;173;221;284;310;351;380;405;466;508;572;598;629;665]	[536-556] [604-631]	[46-63] [490-502] [510-512] [523-534]	[370-376] [392-397]
uc007mal.1	[16;66;95;98;122;154;206;227;267]			[7-12]
uc007mar.1	[36;56;99;135;170;220;265;303;361;387]	[49-77]	[39-46]
uc007mcd.1	[94;170]	[21-33]
uc007mce.1	[94;170;187]	[21-33]
uc007mct.1	[59;116;147;167;183;236;256;297;324]		[128-133]
uc007mcu.1	[59;116;147;167;183;236;256;297;324]		[128-134]
uc007met.1	[76;109]	[80-88] [130-139] [171-179]	[79-79] [83-83] [95-95] [99-99] [105-108] [149-155] [169-171]	[68-72] [133-144] [171-178]	[171-178]
uc007meu.1	[75;108]	[67-90] [128-141] [170-178]	[66-78] [102-109]
uc007mfk.1	[1;21;62]
uc007mfl.1	[1;21;62]
uc007mfw.1	[349;381;431]
uc007mfx.1	[349;381]
uc007mgp.1	[142;196;247;261;291]	[217-226] [233-244]	[55-57] [64-66]
uc007mgq.1	[45;59;89]
uc007mhj.1	[62;74;94;122;179]	[59-70]	[57-71]
uc007mhk.1	[62;74;102;159]	[79-91]	[77-82]
uc007mhl.1	[33;45;65;93;150]	[35-41]	[33-42]
uc007mhm.1	[41;73;97;118]
uc007mhu.1	[60;94;114;152]	[76-107] [157-167]
uc007mhv.1	[19;66;99;105]	[88-95] [109-113]	[74-82] [110-117]
uc007mhw.1	[7;51;75]
uc007mhx.1	[11;42;97;120;135;158;199;244;285;329;365;393;415;465;505;538;589;623]			[244-249] [264-267] [573-589]
uc007mia.1	[28;92;113;169]	[40-48]	[33-51] [147-157]	[151-154] [161-163]
uc007mib.1	[27;64;116;147]	[57-69]	[47-55]
uc007mic.1	[7;59;90]			[7-12]
uc007mid.1	[27;64;116;147]	[58-69]	[47-59]
uc007mie.1	[27;64;86]	[60-72]	[48-60]
uc007mii.1	[26;59;115]		[45-49] [63-69]
uc007mij.1	[26;59;100;156]
uc007mik.1	[26;59;100;156]
uc007mit.1	[25;58;85;124;177;231;275;294;345;418;441;492;527;625;675;727;766;822;910;965;974;990;1005;1025]		[62-67] [96-100] [134-135] [140-144] [737-753] [890-899] [917-922] [1002-1006] [1012-1015]	[168-174] [181-190]
uc007mjd.1	[35;72;88;102;132;163;183;200;220;248]
uc007mjn.1	[55;118;158;204;264;315;369]		[111-113] [121-123] [167-178]
uc007mjo.1	[43;94]	[10-14] [36-42]	[38-39] [118-125]	[53-67]
uc007mjv.1	[20;56;101;132;177;218;244]	[90-107]	[19-20] [23-25] [91-96]
uc007mkc.1	[48;93;163;187;203;256;301]	[327-339]
uc007mkd.1	[22;82;127;197;221;237;290;335]	[71-82] [98-102] [117-128] [361-368]	[63-83]
uc007mkq.1	[60;83;121;186;214;250;278;325;358;380;432;464;507;532;550]	[31-35]	[24-34] [314-326] [385-398] [413-418]	[14-19]
uc007mlb.1	[40;61]	[33-52] [88-93]	[40-47] [83-91]
uc007mld.1	[57;74;97;154;193;212;260;284;333]	[56-61] [69-72] [108-118]	[41-52] [278-283] [296-304]	[65-73] [92-93] [96-100] [108-113]	[108-113]
uc007mle.1	[57;74]	[50-52] [56-59] [80-83]	[45-52] [83-89]	[83-84]
uc007mmi.1	[43;173;268;314;360]		[29-48]
uc007mmj.1	[43;173]	[45-52] [115-126] [261-270]	[40-45] [63-75] [257-259]	[253-260]
uc007mmn.1	121	[69-79] [123-132]	[68-72] [116-123] [145-151] [210-215]
uc007mna.1	[21;71;115;158;236;273;336;366;390;447]	[7-7] [118-129] [152-156] [167-169] [195-203] [415-429] [448-451] [485-488]	[15-18] [21-24] [31-44] [482-486]	[158-161] [167-176]	[167-176]
uc007mnb.1	[21;71;115;158;236;273;336;366;390;447;492;537;621;681;715]	[152-160] [166-170] [195-204] [415-429] [447-452] [694-701]		[158-161] [166-175]
uc007mnc.1	[21;71;115;158;236;273;336;366;390;447;492;537;621;681]	[152-160] [166-174] [195-204] [415-429] [447-452] [627-631] [635-644]		[158-161] [167-176]
uc007mnd.1	[6;25;238;302;345;373;419;458;490;522;540]	[227-239] [341-345] [399-407] [423-426]	[237-243] [400-408] [420-428] [464-477] [486-494] [563-568]
uc007mne.1	[18;231;295;338;366;412;451;483;515;533]	[220-233] [333-339] [390-401] [415-420]	[231-235] [393-402] [414-420] [459-470] [479-487] [557-561]
uc007mnf.1	[53;96;124;170;209;241;273;291]	[89-101] [146-163] [172-180]
uc007mng.1	[53;96;124;170;209;241;273;291]	[88-101] [154-163] [172-180]
uc007mnx.1	[33;112;159]
uc007mnz.1	[22;33;70;101;131;171]	[27-33] [73-80] [223-226]
uc007mod.1	[37;74;113]
uc007moe.1	[37;74]		[100-105]
uc007moi.1	zeros(0,1)	[190-196]
uc007mqg.1	[182;231;286;318;358;398;442;479;517;545;585;629;680;730;777;828;883;934]	[386-394] [406-415]	[743-759]	[48-60] [102-115]
uc007mqh.1	182			[47-63] [103-115]
uc007mqi.1	[182;231;286;318;358;398;442;479;517;545;585;629;680;730;777;828;883;934]	[386-395] [406-416]	[743-759]	[48-60] [102-116]
uc007mqj.1	[56;81;103;124;168;195;243;289;328;364;406]	[172-179] [207-212] [318-328] [351-359]	[16-22] [162-174] [234-234] [237-238] [313-321] [324-326] [348-355]
uc007msi.1	[41;121;267;328]	[77-79] [89-93] [285-297] [320-329]	[7-10] [42-47] [56-62] [88-89] [176-186] [213-221] [297-298] [311-316]	[16-21] [76-82] [100-102] [111-116]
uc007msp.1	[5;32;70;129;145;177;218;278;307;331;373;427;451;490;524]	[430-441] [464-487]	[431-441] [454-460] [506-520]
uc007msq.1	[5;32;70;129;145;177;218;278;307;331;373;427;451;483;522;556]		[538-551]
uc007msx.1	[12;41;66;97;138;156;179;221;247;280;312;325;373;393;462;520;567;625;670;710]	[168-186] [276-284] [288-294] [461-462] [467-477] [508-522] [547-557] [710-736]	[715-735]
uc007msy.1	[12;41;66;97;138;156;179;221;247;280;312;325;373;393;462;520;567;625;670;710;739]	[167-185] [277-284] [288-294] [460-462] [467-474] [508-523] [549-561]
uc007msz.1	[12;41;66;97;138;156;179;221;247;280;312;325;373;393;463;521;568;626;671;711;740]	[164-186] [277-280] [288-293] [462-464] [468-475] [509-523] [547-559]
uc007mta.1	[26;88;117;163]	[22-35] [176-185]	[13-19] [64-74] [93-102] [124-131]	[177-182]
uc007mtf.1	[3;42;76]
uc007mtg.1	68	[32-38]	[29-32]
uc007mti.1	[50;119;164;210;245;287;354;394;455;484]	[60-74]	[176-182] [286-290] [302-306] [373-383] [448-452] [463-466] [476-484]	[7-7] [449-450] [460-463]
uc007mtj.1	[63;91;117;138]	[25-33] [80-92]
uc007mtk.1	[63;91;117;138]	[25-33] [81-92]
uc007mtl.1	[78;122;171;193;251]	[14-22] [71-78] [108-118] [244-248]	[9-14] [17-18] [79-82] [107-108] [154-159] [225-239]
uc007mtm.1	36			[38-46]
uc007mtn.1	36			[38-46]
uc007mtu.1	12		[39-51] [147-156]
uc007mua.1	[34;53;91;125;144;169;312;359;386;408;429;447;464;488;546]	[31-37] [245-256] [299-305]	[28-43] [225-255] [297-312]	[9-17]
uc007mub.1	[14;48;67;92;235;282;309;331;349;366;390;448]	[168-179] [221-228]
uc007muc.1	[9;26;44;74]	[32-39]	[11-15] [35-37]
uc007mug.1	[12;36;75;96;149]	[11-22]		[179-182]
uc007muo.1	[11;42;103;158;203;229;249;278;310;345;372;418]	[410-419] [449-452]	[219-227] [320-325] [335-339] [348-354] [412-414] [451-453]
uc007mup.1	[11;42;103;158;203;229;249;278;310;345;372;418;463]		[174-186] [219-224] [320-325] [335-344] [350-354]
uc007muq.1	[50;81;142;197;242;268;288;317;349;384;411;457;502]		[157-169] [203-211] [305-309] [319-328] [334-338]
uc007mur.1	[79;115;132;170;198;232;281;313;343;391;404;429]	[7-11] [410-420] [432-434] [467-468]		[467-468]
uc007mus.1	[79;115;132;170;198;232;281;313;343;391;404;429]	[7-8] [409-421] [432-434] [467-468]		[467-468]
uc007mut.1	[42;93;151;218;259;298;343;497;560;623;655;700;768;807;864;928;955;1015;1075;1143;1239;1368;1423;1463;1514;1582;1633;1692;1732;1773;1848;1915;1966;1997;2047;2129;2192;2268;2342;2375;2459]	[172-179] [188-191] [266-283] [442-456] [588-598] [648-655] [675-695] [1101-1117] [1683-1698]	[527-534] [563-584] [691-700] [1134-1148] [1688-1699] [1762-1764] [1774-1775] [2284-2288] [2293-2297] [2328-2330] [2450-2452] [2458-2461] [2487-2487] [2496-2496]	[9-9] [176-182] [189-193] [1279-1282] [1287-1292]
uc007muw.1	[74;122;378]		[31-37] [244-248]
uc007mux.1	[74;122;378]		[28-37] [244-244] [248-250]
uc007muy.1	[74;122;378]		[30-37] [244-244]
uc007muz.1	[25;62;112;188;245;295;352;399]	[145-155] [301-321] [390-402]	[17-26] [200-205] [222-224] [283-294] [387-393]	[11-14] [385-389] [392-396]
uc007mva.1	[25;62;112;188;245;295;352;399]	[301-320]	[18-26] [197-206] [224-224] [283-295]	[12-14]
uc007mvb.1	[25;62;112;188;245;295;352;399]	[303-322]	[18-26] [197-205] [223-224] [283-294] [405-409]	[12-14]
uc007mvt.1	[22;47;81;111;142;206;235;269;309]
uc007mvy.1	[61;78;111;145;194;213;257;272;317;364;385;410;441;494;513;523;552;579;603;643;663;671;681;702;728;755;795;826;873;901;954;1000;1041;1067;1097;1126;1163;1191]	[18-23] [58-65] [346-350] [356-363] [712-737] [1189-1189]	[60-72] [1001-1018]	[7-8] [17-23] [422-425] [428-431]	[17-23]
uc007mwl.1	[42;63;109;139;173]	[42-50]
uc007mxb.1	[21;56;145;160;209;281;334;370;422;472;487;514;552;613;641;690;720;770;799;822;862]	[213-219] [450-457] [521-529]	[213-214] [221-225] [264-264] [272-274] [451-453] [460-460] [463-466] [478-485] [515-516] [523-530] [657-670] [735-739] [762-764] [833-842]	[212-213] [457-460] [484-499]
uc007mxc.1	[21;56;145;160;209;281;334;370;422;472;487;514;552;613;641;690;720;770;799;822;862]	[213-219] [440-445] [451-457] [521-529]	[212-214] [221-225] [264-264] [271-275] [451-453] [460-466] [479-485] [515-516] [523-530] [657-671] [735-739]	[213-213] [456-460] [463-463] [484-499]
uc007mxd.1	[62;115;151;203;253;268;295;333;394;422;471;501;551;580;603;643]	[232-239] [302-316]	[43-46] [53-56] [241-250] [258-266] [286-290] [293-300] [304-313] [516-526]	[240-241] [253-256] [259-259] [271-283]
uc007myi.1	[10;50;96]	[23-39]
uc007myr.1	[14;61;97;143;196]	[22-24]
uc007mys.1	[14;61;97]	[17-23]	[30-30] [131-134]	[131-133]
uc007mzg.1	[51;99;157;235]	[11-13] [121-140]	[251-257]
uc007mzh.1	[51;99;157;235;263]
uc007mzi.1	51	[84-96]	[87-93]
uc007mzj.1	[51;99;157;235]	[11-11]
uc007mzk.1	[65;93]
uc007mzp.1	zeros(0,1)
uc007mzu.1	[17;53;116;172;262;293;335;383;427;475;573;652;742;785;828;874;916;957;1021]	[58-64] [70-79]	[269-286] [708-728] [872-876] [887-894] [987-992]	[284-285] [294-295]
uc007mzv.1	[17;53;116;172;262;293;330;378;422;470;568;658;701;744;790;832;873;937]	[61-64] [70-79] [625-655]	[279-284] [296-310] [321-333] [625-638] [788-792] [803-818] [903-909]	[283-284] [289-292]
uc007mzw.1	[55;111;201;232;274;322;366;414;512;602;645;688;734;776;817;881]	[17-18] [33-57] [104-115] [556-595]	[567-589] [732-736] [748-754] [847-853]	[13-19] [223-225] [233-234] [745-761]	[13-19]
uc007mzx.1	[17;53;116;172;262;293;335;383;427;475;573;652;742;785;828;874;916;957;1021]	[61-64] [70-79] [713-737]	[265-285] [709-721] [872-876] [887-890] [987-1004]	[283-286] [294-295]
uc007mzy.1	[17;53;116;172;262;293;335;383;427;475;573;652;742;785;830;876;918;959;1023]	[58-64] [70-79] [702-737]	[264-286] [708-720] [803-812] [832-841] [874-877] [889-903] [989-995]	[284-285] [294-295]
uc007mzz.1	[17;53;116;172;262;293;335;383;427;475;573;652;742;785;830;876;918;959;1023]	[61-64] [70-79] [696-736]	[272-286] [708-728] [803-812] [833-839] [874-877] [889-904] [989-994]	[284-286] [295-295]
uc007naa.1	[17;53;116;172;262;293;335;383;427;475;573;663;706;749;795;837;878;942]	[61-64] [70-79] [629-660]	[271-288] [630-639] [793-797] [808-815] [908-914]	[284-287] [294-296]
uc007nac.1	[22;49;210;255]	[84-89] [119-129] [181-187] [203-210]
uc007nad.1	[22;49;166;211]	[52-60] [69-82] [138-143] [155-165]
uc007naf.1	[112;152;178;219;251;284]	[35-45] [105-117] [257-264]	[27-40] [98-109]	[75-77] [90-93]
uc007nax.1	[46;85;121;166;187;214;248;288]	[16-25] [32-35]	[308-315]	[304-313]
uc007nay.1	[46;85;121;166;187;214;248;288;321;370;400;455;514;583;621;675;720;747;804;850;899;941;976;1027;1060]	[16-24] [32-35] [122-130]		[30-38]
uc007naz.1	[16;50;90;123;172;202;257;316;385;423;477;522;549;606;652;701;743;778;829;862]
uc007nbf.1	253	[22-31] [246-251] [261-268] [429-442]	[21-32] [237-240] [249-263] [442-447]
uc007nbg.1	261	[52-58] [250-258] [269-277] [438-450]	[28-40] [244-249] [257-271] [450-455]	[441-455]
uc007nbh.1	[5;23;44;54;86;102;130;158;184;208;234;272;319;339;372;402;465;482;531;562;586;611;625;657;697]		[330-341] [358-364] [385-399]
uc007nch.1	[47;74;108;154;241;289;336;366;420;440;444;471;487;532;563;645;681;734;788;850;873;908;970;1001;1033;1093;1149;1173;1203;1229;1316;1388]	[56-64] [71-87]	[24-34]
uc007ncj.1	[43;67;97;123;210]
uc007nco.1	[11;59;78;120;156;200;238;285;313;338]		[11-17] [31-38] [54-57] [67-77] [160-167] [191-195] [238-242] [312-315] [327-327] [368-370] [378-379]	[37-47] [53-56] [189-196] [223-226] [379-379]
uc007ncp.1	[11;59;78;120;156;200;238;285;313;338;391;423]	[15-32] [156-171] [209-222]	[11-17] [31-39] [54-57] [69-79] [163-167] [191-195] [235-243] [312-315] [327-328] [366-371] [388-388] [391-392] [416-421]	[7-9] [39-43] [50-56]
uc007ncu.1	[22;37;70;96;109;155;177;197;226;252;302;324;342;384;411;444;474;531;614;648]		[661-669]	[453-472] [648-664]
uc007ncv.1	[34;92;150;195;222;250;304;342;414]	[116-129] [380-388]	[378-378] [381-381] [393-395] [406-409] [422-423]	[377-378] [381-383] [394-394] [406-410] [422-422] [426-427] [431-431]
uc007ncw.1	[378;0;0;0;0;0;0;0;0]
uc007ncx.1	[126;161]
uc007nda.1	[10436;11056]	[68-69] [77-81]
uc007ndb.1	[42;84;105]	[44-44] [60-64] [73-79] [87-87] [95-103] [113-117] [125-125] [188-191] [218-221]	[43-43] [52-64] [86-86] [89-93] [96-98] [114-118] [121-121] [124-124] [129-134] [299-300] [303-304] [326-327] [332-333]	[13-15] [40-43] [49-49] [64-64] [67-67] [75-78] [83-86] [131-131]
uc007ndd.1	[42;84;105]	[7-10] [43-43] [54-64] [101-104]	[41-43] [64-64] [91-102]	[13-13] [19-27] [64-70]	[13-13]
uc007ndl.1	[24;50;96;127;177]	[16-19]		[13-19]	[13-19]
uc007ndm.1	[24;50;96;127;177]	[16-18]		[13-19]	[13-19]
uc007ndn.1	[24;50;96;127]	[16-19] [171-177]	[165-173]	[16-17]	[16-17]
uc007ndo.1	[17;38;71;114;173;203;253;312;365;414;470;506]		[447-457] [478-494]
uc007ndp.1	[17;38;71;114;173;203;253;312;365;414;465;501;534;566;595;619;651]			[556-556] [566-568]
uc007ndq.1	[35;68;100;129;153;185]		[104-115]	[13-13] [60-65] [99-105]
uc007nds.1	[27;45;94]	[116-128]	[135-142]
uc007ndt.1	[27;45;94;148;189]
uc007ndw.1	[98;139;194;226]	[67-78]	[59-67] [129-138] [170-179] [232-234]
uc007ndx.1	[98;139;194;226]	[69-76] [164-168] [176-181] [219-222]	[58-64] [130-137] [171-176] [211-219]
uc007ndy.1	[98;139;194;226]	[67-78]	[59-66] [127-137] [171-176] [231-233]
uc007neh.1	[42;84;105]	[41-44] [93-94]	[40-43] [49-49] [74-74] [80-80] [91-94]
uc007ner.1	[33;58;107;146;191;222;267;302;340]	[190-194] [204-208]	[109-119] [135-144] [167-172] [188-191] [202-206] [238-243] [258-261] [271-277]
uc007nfe.1	116
uc007nfs.1	[25;49;97;119;169]	[29-38] [46-55]	[29-31] [45-48] [155-163]	[28-33] [41-44]	[28-33][41-44]
uc007nfv.1	[40;80;140]	[24-38]	[28-34]
uc007ngb.1	[14;42;86;139;172;218;274;329]	[378-379]	[306-312] [320-328]
uc007ngl.1	[64;88;112;136;160;184;240;280;336;427;466;519;557;609;646;698;1200;1245;1314;1355;1398;1436]	[57-71]	[80-89] [289-299] [506-526]	[1466-1468]
uc007ngm.1	[469;514;583;624;667;705]	[541-570]		[735-737]
uc007ngw.1	[14;39;77;98;133]		[28-34] [81-83]
uc007ngx.1	[14;39;77;98;133]	[19-25] [32-40] [74-80]	[29-33] [79-81]
uc007nhc.1	60	[55-65] [114-116]	[13-15] [87-93] [104-116]
uc007nhd.1	[60;119;164;189;252;273;341;381;444;504;542;569;614;667;710;751;819;867;945;999;1074;1146;1178;1302;1363;1444;1512;1560;1630;1677;1736;1789]	[54-70] [486-492] [500-505] [1562-1563] [1567-1571]	[87-103] [652-653] [656-656] [1482-1493]	[14-23] [928-946] [953-958]
uc007nhe.1	[12;71;116;141;204;225;293]	[324-325]	[317-325]
uc007nhf.1	[57;78;146;186;249]
uc007nhg.1	[13;39;66;89;112;146;194;228;292;349;412;458;488]
uc007nhn.1	[4;57;90;118;143;272]		[42-49] [58-65]
uc007nhw.1	[5;66;143;190;227]	[42-61] [257-263]	[252-257]	[252-257]
uc007nif.1	[19;71;106;149;202;248;323;363;410;455]		[19-34] [209-214] [225-232]	[210-214] [249-257]
uc007nih.1	[17;41;84;153;217]	[20-28] [34-40]	[17-26] [37-57] [104-113] [125-130] [231-243]
uc007nii.1	[23;66;135;199]		[88-94]
uc007niu.1	[85;132;202]	[75-94] [231-237] [260-268]	[65-87] [275-283] [306-315]
uc007njn.1	[21;77;104;142;180]	[41-62]		[54-60] [65-71]	[65-71]
uc007njp.1	[19;78;113;135;180;217;274;323;369;410]	[398-411]		[9-18] [42-53] [399-411]
uc007njq.1	[19;78;113;135;180;217;274;323]	[46-52]	[358-362]	[13-18] [41-51] [358-365]
uc007njr.1	[19;78]	[43-52] [106-113]	[29-37] [102-102]	[26-46]	[26-46]
uc007njs.1	[22;44;90;123;177;249]	[38-45] [53-63] [283-289]	[272-283]	[7-8]
uc007njt.1	[22;44;90;123;177;249;294;337;380]
uc007nju.1	[44;77;131;203;248;291;334]
uc007nks.1	zeros(0,1)			[188-189]
uc007nkt.1	zeros(0,1)
uc007nky.1	[29;64;93;134;187;204;264;300;345;388;420]	[52-58]	[30-37]	[9-9] [20-24] [27-30] [435-441]
uc007nla.1	[31;157;225;254;282;313;350;394;417;449;463;522]	[159-163]	[46-49] [59-60] [64-65] [76-81] [89-93] [98-99] [104-106] [110-114] [119-120]	[44-46] [124-132]
uc007nlb.1	[31;99;128;156;187;224;268;291;323;337;396]		[53-57] [63-71]
uc007nml.1	[12;45;79;121;176;212;251;292;336;437;498;556;619]
uc007nmm.1	[12;45;79;121;176;212;251;292;336;359;460;521;579;642]	[287-297] [330-337] [360-371]	[321-326] [361-365]	[324-341] [361-364]
uc007nmn.1	73	[12-15]	[10-16]
uc007nmo.1	[17;41;71;101;142;171;201;220;249]		[267-275]	[264-270] [277-278]
uc007nmp.1	[17;41;71;101;142;171;201;220;249;282;329;359;384]		[373-376]
uc007nmq.1	[17;41;71;101;142;171;201;220;249;282;329;359;384;411;443;467;494;515;540;558;576;587;609;632]
uc007nmt.1	[94;129;153;181;239;281;328;365;412;457;516;532;572;628;675;711;740]	[50-63] [118-125] [301-312] [318-330] [416-434]	[53-64] [311-314] [415-424]
uc007nmu.1	[94;129;153;181;239;281;328;373;432;448;488;544;591;627;656]	[51-63] [119-125] [136-160]	[52-65]
uc007nnh.1	[36;85;97;127;141;171;202;231;271;299]	[34-52]	[31-48]
uc007nnt.1	37
uc007nnu.1	[25;85;117;155;193]	[101-108] [139-150]
uc007nnv.1	[2;18;53;90;131;172;204;239;265;278;307;360;389]
uc007nnw.1	[2;18;53;90;131;172;204;239;265]		[45-65] [263-272]
uc007nnx.1	[1;104;129]
uc007nod.1	[32;73;119;160;197;233;263]
uc007noe.1	[32;73;119;160]	[189-196]	[186-191]
uc007nof.1	[26;57;85;120;142;162;212;262;295;324;349;385;442;474]			[155-160] [164-165] [168-170]
uc007noh.1	[26;57;85;120;142;162;212;262;295;324;349;385;442;474]			[154-160] [164-165] [170-170]
uc007noi.1	[26;57;85;120;142;162;212;262;295;324;349;385;442;474]			[156-160] [164-165] [169-170]
uc007nok.1	[26;57;85;120;142;162;212;262;295;324;349;385;442;474]			[155-157] [163-167]
uc007nol.1	[26;57;85;120;142;162;212;262;295;324;349;385;442;474]	[462-472]	[142-158] [279-287] [298-308] [326-331] [385-391] [413-422] [463-467]	[155-157] [163-168]
uc007nom.1	[19;62;97;135;167;191;235;254;279;325;371;391]
uc007noq.1	[25;57;84;136;196;228]		[13-17] [146-152] [170-173]
uc007nor.1	[76;112;182;212;299]	[283-289] [299-305]	[65-86]
uc007nos.1	zeros(0,1)	[26-33] [47-54] [65-66] [71-72] [81-82] [86-92] [179-185] [282-286] [312-316]	[64-65] [80-81] [85-94] [100-107] [178-181] [215-219] [257-257] [261-261] [278-281] [285-285] [288-288]	[7-11] [15-15] [86-86] [91-92]
uc007npc.1	[43;83;156;188;210;261;294;307]		[27-36]
uc007npl.1	zeros(0,1)	[71-78] [102-110]	[31-33] [44-48] [58-61] [95-104]
uc007npw.1	[74;93;122;201;228;276;329;368;409;436;466;502;553;579;633;662;714;736]		[731-740]
uc007npx.1	[46;74;104;124;162;177;200;237;257]
uc007npy.1	[27;50;89;117;148]
uc007npz.1	[12;51;79;110]
uc007nqa.1	[38;62;85;109;141]	[42-48] [158-162]	[88-98] [154-158]
uc007nqb.1	[38;62;85;109;141;166;218;264]	[34-50] [291-302] [463-479] [504-513]	[87-110] [458-472] [492-505]	[59-70] [79-85] [285-300]
uc007nrb.1	[36;70;106;151;174;207]	[20-30]	[19-30]	[9-13]
uc007nrg.1	[178;334;359;402;432;479;756;812;865;916;949;967]
uc007nrh.1	zeros(0,1)		[61-70] [141-146]
uc007nri.1	[178;334;359;402]		[417-425]
uc007nrp.1	[21;54]	[44-49]	[47-49]
uc007nrs.1	zeros(0,1)		[35-39] [49-52]
uc007nrv.1	[23;56;82;108;139;164;192;211;227;252;309;339;358;378;404;440;499;522]	[509-512] [518-519]
uc007nrw.1	[23;56;82;108]	[22-35] [127-136]	[118-131]	[66-79]
uc007nry.1	51		[52-54] [58-69]
uc007nrz.1	[51;78;117;156;183;211;238;258]	[11-16] [38-62] [81-86] [289-294]	[52-55] [58-65] [283-288]	[14-18] [278-288]	[14-18]
uc007nsa.1	[51;78;117;156;183;211;238;258;294;319;348;366]	[11-16] [39-62] [81-86] [106-116] [398-399]	[49-55] [58-59]	[7-7] [15-16]	[15-16]
uc007nsb.1	[27;66;93;121;148]		[157-160]
uc007nsd.1	[105;119;136;187;213;278;289;323;337;364]	[22-29]	[22-29]
uc007nse.1	[20;43;77;119;169;191;220;245;269;294;315;341;411;473;494;524;558;579;617;636;656;696;780;794;811;862;888;953;964;998;1012;1039]	[47-51] [100-114]
uc007nsf.1	[19;103;117;134;185]		[190-190] [201-204]
uc007nsg.1	[20;43;77;119;169;191;220;245;269;294;315;341;411;473;494;524;558;579;617]	[46-50]	[621-630]
uc007nsh.1	[20;43;77;119;169;191;220;245;269;294;315;341;411]	[45-52] [101-113]
uc007nsj.1	zeros(0,1)	[30-42]
uc007nsu.1	[36;55;86;107;126;142;156;181;225;246;273;312;338;358;381;395;447;480;494;522;549;569;609;628;663;722;745;776;800;819]	[30-39]	[26-42]
uc007nsw.1	[19;40;59;75;89;114]	[146-157]	[139-151]
uc007nsx.1	[36;55;86;107;126;142;156]
uc007ntu.1	[51;89;105;148;163;197;219]	[30-51]
uc007nty.1	[26;50;78;114;150;173;199;211;238;263;290;357]
uc007ntz.1	[7;35;76;110;135;159;181;197;219;241]	[247-248]	[66-75] [188-197] [200-204]	[247-248]	[247-248]
uc007nua.1	[1;35;60;84;106;122;144;166]	[172-173]	[113-122] [125-128]	[15-16] [172-173]	[172-173]
uc007nuh.1	[13;45]
uc007nui.1	[13;45]
uc007nuj.1	[13;45]
uc007nuk.1	[13;45]
uc007nvt.1	278		[221-229] [292-297]	[305-309]
uc007nvu.1	[278;317;354;373]		[220-229] [288-295]
uc007nwd.1	30		[66-72]	[68-70]
uc007nwe.1	[30;81;105;140;187;229;270]			[301-302]
uc007nwf.1	[163;205]	[97-107] [301-326]	[31-45] [403-421]	[305-321] [403-421]
uc007nwg.1	[2;215;257;474]	[20-27] [70-79] [150-161]		[489-490]
uc007nwo.1	[63;112;140;178;246;281;331;404;499;540;682;718;760]	[376-389] [480-488]	[106-114] [120-127]	[10-10] [13-13] [18-25]
uc007nwp.1	[12;75;124;152;190]		[120-127] [132-139] [243-250]
uc007nwq.1	[12;75;124;152;190;258;293;343;416;511;566;708;744;786]	[388-401] [484-500]	[117-126] [131-139]	[499-502] [505-507]
uc007nwr.1	[12;76;125;153;191;259;294;344;417;512;567;709;745;787]	[12-20] [389-403] [485-502]	[10-20] [23-40] [118-127] [132-140]	[501-503] [506-509]
uc007nxe.1	[52;118;152;183;227;247;283;301;318;358;401;435]
uc007nxf.1	[52;118;149;193;213;249;267;284;324;367;401]
uc007nxh.1	52		[106-110]
uc007nxz.1	[14;42;62;80;126;159;205;242;285;318;376;421;437;473;498;532;558;605;628;665;712;726;760;819;855;906]	[554-557] [784-795] [811-823]	[334-348] [380-384] [425-438] [688-696] [715-719] [722-726] [750-755] [766-772] [806-814] [919-929]	[22-32] [219-232]
uc007nyq.1	[13;58;82]
uc007nyr.1	[13;58]		[48-51] [62-63]
uc007nyu.1	[48;70;94;125;174;202;231;274;318;356;394]		[259-262] [269-270] [273-273] [349-360]	[121-124] [132-136]
uc007nyv.1	[7;35]	[39-47] [70-80]	[39-42]
uc007nyw.1	[12;21;57;98]		[22-28]
uc007nyx.1	[12;48;89]			[7-7]
uc007nzj.1	[14;53;80;102;117;152;174;201]
uc007nzk.1	[80;107;158;193;226;274]	[303-307]
uc007nzx.1	[38;58;122;180;201]	[35-49]	[35-42]
uc007nzy.1	[61;119;140]
uc007nzz.1	[6;45;97;132;202;266]
uc007oaa.1	[22;61;113;148;218;282]
uc007oal.1	19	[117-124] [131-140]
uc007oao.1	[13;40;93]	[61-66] [80-87]	[48-55] [102-105]
uc007oap.1	[35;73;113;142;172;198;225;254;285;362;411;462;498;545;606;651;711;760;787;840]	[808-817] [827-835]	[746-754] [794-802] [849-853]
uc007oaq.1	[35;73;113;142;172;198;225;254;285;362;411;462;498;545;606;651;711;760;782;835]		[790-796] [833-850]	[302-309] [320-329]
uc007oaz.1	[1;30;71]		[92-98]
uc007obi.1	[40;106;152;294]
uc007obj.1	[40;61;127;173;315]	[28-40] [79-88]	[27-35] [73-85]
uc007obn.1	[42;66;99;122;147;184]	[40-46] [56-68]	[172-175] [186-190]	[262-263]
uc007obo.1	[42;66;99;122;147;184]			[261-262]
uc007obp.1	[42;66;99;122;147;184]			[261-262]
uc007obq.1	[42;66;99;122;147;184]			[261-262]
uc007obz.1	[23;47;68]		[50-59]
uc007oca.1	[21;67;99;123;144]	[102-109]	[103-104] [127-136]	[46-59]
uc007oce.1	[23;47;68]		[56-59]	[96-98]
uc007ocf.1	[21;67;99;123;144]		[103-103] [108-109] [132-132]	[36-40] [46-54]
uc007och.1	[21;67;99]			[48-70]
uc007ocj.1	[21;67]	[83-94]	[37-44] [62-67] [86-86]
uc007ocl.1	[10;40;68;104;143;152]			[9-9]
uc007odf.1	[43;76;129;157;191;239;256;282;316;349;407;445]	[420-435] [440-448]	[369-382] [417-420] [478-488]
uc007odj.1	[35;52;108;127;180;242;260;288;382;454;484;509;559]	[21-34] [218-229] [494-499] [505-509]	[68-80] [290-299] [604-610] [657-660]	[21-23] [26-30] [284-292]	[21-23]
uc007odl.1	[35;52;108;127;180;242;260]	[21-34] [177-181] [279-286]	[70-80] [277-284]
uc007odm.1	[35;52;108;127;180;242;260;288;382;454;484;509;559;667;759;792;808]	[290-296] [302-305] [437-450] [494-504] [525-537]	[86-96] [471-481]	[16-24] [99-105]
uc007odo.1	[29;113;160;183]		[241-244]	[7-16]
uc007odp.1	[29;113;160;183;256;289;318;376;416]
uc007odq.1	[29;113;160;183;256;289;318;376;416]
uc007oec.1	35
uc007oeq.1	[12;52;116;173;243;284;313;326]
uc007oer.1	[61;118;188;229;258;271]
uc007oes.1	[12;52;116;173;243;284;313;326]
uc007ofb.1	[62;107;127;168;212;248;269;305;373;411;467]		[30-51] [459-465]
uc007oft.1	[27;63;121]
uc007ogc.1	[1;24;48;97;122;151;183]			[11-19]
uc007ogj.1	[21;32;49;67;92;111;148;199;225;258;301;326;354;410]	[42-47] [100-113] [157-167] [213-222]	[37-49] [138-154] [226-243]
uc007ogl.1	16	[66-71]	[58-61]
uc007ogr.1	[54;95;144;199;231;277;299]	[260-264] [275-281] [299-314]
uc007ogu.1	28
uc007ogy.1	[33;75]	[11-17]	[11-12]
uc007ogz.1	[75;112;137;179]	[74-80] [146-156]	[73-78]
uc007ohf.1	[44;75;114]	[43-52]		[19-25]
uc007oho.1	[18;49;71;85;110;135;156]	[73-84]
uc007ohp.1	[18;49;71;82;96;121;146;167]	[51-75]
uc007oht.1	[1;137;176;213;267;357]		[60-72] [183-198]	[14-15]
uc007ohu.1	[17;153;192;229;283]	[18-23] [363-368]	[16-23] [81-94] [204-218] [362-365]
uc007ohv.1	[17;153;192;229;283;373]	[18-23] [440-446]	[16-23] [82-92] [203-217]
uc007ohw.1	[132;171;208;262;352]		[59-78] [183-200]	[14-15]
uc007oit.1	[27;90;118;157;187;230;264;281]
uc007oiu.1	[25;68]
uc007oiv.1	[60;133;175;221;264]	[28-34] [252-262] [270-280]	[27-30] [33-33]
uc007oiw.1	[42;107;159;208;250;281;317;390;432;478;521]	[39-48] [52-55] [508-519] [528-537]	[41-49]
uc007ojd.1	[32;52;88]
uc007oje.1	[32;52]	[78-84]	[75-79]
uc007ojf.1	[5;56;110;142;178;213;236;258;297;344;377;416;471]
uc007ojs.1	zeros(0,1)	[102-106] [110-112]	[74-83] [98-101] [105-105] [108-110]	[16-19]
uc007ojt.1	zeros(0,1)	[16-20] [100-103] [116-119]	[14-14] [83-83] [86-87] [99-101] [111-111]
uc007okr.1	[10;44;113;136;161;206;313;343]
uc007oks.1	[5;74;97;122;167;274;304]
uc007org.1	[12;26;65;78;144;287;341;374;426;451;505;582;623;668;698;734]	[286-291] [316-327]	[386-393] [401-412] [454-467] [610-622]	[386-388] [396-398]
uc007orh.1	[12;26;65;78;144;287;341;374;426;451;492;537;567;603]	[284-291] [316-327]	[384-393] [477-492]	[387-388] [396-398]
uc007ori.1	[12;26;65;78;144;287;341;374;426;467;512;542;578]	[285-291] [316-329]	[385-393] [429-434]	[387-388] [396-400] [412-415] [424-432]
uc007orj.1	[132;186;219;271;312;357;383;419]	[130-136] [161-175]	[230-239] [274-279] [338-341] [345-346] [360-368]
uc007ork.1	[132;186;219;271;296]		[229-238] [323-329]	[41-44] [48-50] [67-70] [75-77] [230-233] [241-246]
uc007osf.1	[187;202;221;253;265;296;352;378;440;456;479;515]	[174-188] [514-525] [538-547]	[24-37] [46-56] [538-544]	[36-39] [42-50] [179-190] [537-545]
uc007osg.1	[187;202;221;253;265;296;352;378;440;456;479;515;549;585]	[175-186]		[42-51] [176-185]
uc007osh.1	2
uc007osm.1	[1;19;51;93;155;198;230;294;344;396]			[102-124]
uc007osn.1	[18;50;92;154;197;229;293;343;395]	[15-18] [120-125]		[103-123] [146-156]
uc007osq.1	[1;11;59;95;140]
uc007oti.1	[47;66;99;305;331;370;409;453;487;540;597;645;708;784]		[37-59] [735-738] [775-787]	[317-318] [323-327]
uc007otk.1	[47;66;99]	[274-293]	[38-59] [293-296]	[226-238] [272-282] [293-296]
uc007otv.1	[8;63;78;107;129;158;203;258;291;323]
uc007otw.1	[8;63;78;107;129;158;203;258]
uc007otx.1	[50;103;138;182;220;283;380;414;481;532;607;707;752]
uc007oue.1	[48;81;108;137;162;183;205;245;275;342;399;422]
uc007ouf.1	[48;81;108;137;162;183;205;245;275;342;399;422]
uc007ouj.1	[32;40;82;121;154;168;223;246;300]	[57-77] [87-94] [102-104] [120-139]	[223-236] [250-257] [272-279] [310-317]
uc007ouo.1	[50;95;115;147;165;200]		[67-77] [130-132] [137-143] [257-262]
uc007oup.1	[50;95;115;147;165;200;270;320;374;395]		[66-77] [130-132] [137-143] [297-315]
uc007ovj.1	[240;414;466;638;663;726;769]	[25-34] [53-59]	[796-802]
uc007ovk.1	[240;414;466;638;663;726]	[25-34] [48-60] [763-768]	[758-761]	[754-766]
uc007ovl.1	zeros(0,1)	[25-34] [54-59] [233-240]	[229-236]
uc007ovm.1	zeros(0,1)		[82-95]
uc007oxu.1	94	[56-76]	[27-34] [91-97] [138-142]	[15-17] [21-29]
uc007oyd.1	[40;97]
uc007oye.1	[40;97]	[46-47] [51-58] [74-75] [86-88]	[86-91] [100-105] [167-175]	[7-7] [43-48] [73-76] [96-102]
uc007oyv.1	[3;61;83;110;147;165;202;232]	[261-267]	[93-104] [128-134] [259-270]
uc007oyw.1	[3;61;83;110;147;165;202;232;279;303;343]		[92-104] [128-134] [359-364]	[359-362] [367-368]
uc007oyx.1	[3;61;83;110;147;165;202;232;279;303;343;372;390;430;466;507;555;588;662;683]	[173-176] [185-193] [261-266] [273-280] [292-300] [701-705]	[96-98] [103-104] [128-134] [691-700]	[90-121] [169-176] [692-698]
uc007oyz.1	[3;61;83;110;147;165;202;232;279;303;343;372;390;430;466;507;555;588;662;683;708]	[173-177] [185-193] [261-266] [274-281] [291-301]	[96-104] [128-134]
uc007ozb.1	[53;72;95;125;161;192;236;277;296;356;386;410;430]	[101-105] [167-178] [187-195] [376-383]	[367-378] [410-424]
uc007ozc.1	[53;72;95;125;161;192;236;277;296;356;386;406]	[85-109] [172-178] [187-195]
uc007ozd.1	[53;72;95;125;161;192;236;277;296;356;386]	[85-108] [172-179] [187-195]
uc007oze.1	[53;72;95;125;159;190;234;275;294;354;384;404]			[109-112] [118-122]
uc007ozj.1	[34;65;115;139;225;245;283;308;364;392;446]
uc007ozk.1	[11;97;122;178;206;260]		[73-89] [99-104]	[76-79] [90-101]
uc007ozl.1	[11;97;117]		[141-149]
uc007pac.1	[226;281;301;354]	[208-213] [285-285] [289-289] [348-371]	[11-24] [38-38] [41-43] [77-87] [131-148] [199-199] [202-206]	[46-50] [56-66]
uc007pag.1	[37;108;145;185;246;279;375;422]	[29-35]	[310-317] [395-404] [409-412]	[31-38]
uc007pah.1	[63;100;140;201;234;330;377]		[265-272] [350-359] [364-368]
uc007pai.1	[37;108;145;185;246;279;375;422]		[310-318] [396-404] [409-412]	[32-38]
uc007paj.1	[37;108;145;185;246;279;375;422;475]	[29-35] [367-382]	[182-197] [310-317] [395-404] [409-412]	[33-39]
uc007pbf.1	[23;60;91;135;155;191;209;266;309;343]
uc007pbk.1	[31;98;135;166;210;230;266;284;341;384;418]	[26-36]	[29-35] [54-62]	[16-22]
uc007pbl.1	[31;98;135;166;210;230;266;284;341;384;418;442;481]	[27-34] [437-439]	[32-35] [55-62] [430-433]	[16-22] [432-435] [438-438]
uc007pbm.1	[31;98;135;166;210;230;266;284;341;384;418;442]	[26-35] [435-442]	[32-35] [54-61] [431-434]	[16-22] [429-436]
uc007pbn.1	[55;98;132;156;195]	[147-151]	[14-20] [37-47] [145-148]	[144-148]
uc007pbo.1	[83;113;171;256;318;409;485;844;904;954;1003;1050;1109;1146;1186;1266;1318;1356;1393;1463;1512;1568;1626;1681;1744;1809;1903;1937;1990;2072;2133;2204;2284;2336;2412;2489;2536;2614;2683;2724;2779;2834;2877;2922;2960;3014;3086;3154;3212;3252;3292;3358;3397;3469;3540;3583;3634;3683;3733;3818;3863;3895;3953;3978;4032;4069;4131;4169;4226;4299;4333;4404;4455;4503;4559;4602]	[62-72] [77-86] [307-317] [330-336] [648-654] [661-666] [670-673] [1453-1464] [1471-1486] [1718-1733] [2876-2886] [3026-3033] [3086-3092] [3122-3129] [4618-4625]	[42-58] [2054-2069] [2201-2214] [2249-2262] [2605-2620] [2641-2649] [2876-2881] [2972-2980] [3593-3600] [3642-3651] [4200-4203] [4211-4212] [4338-4338] [4346-4349] [4395-4399] [4426-4432] [4589-4605]	[7-8] [113-120] [125-134] [1460-1465] [1478-1490] [1861-1866] [1873-1876]
uc007pbq.1	[43;165;210;317;372;436;485;575;686]	[103-119] [692-697]	[86-103] [116-119] [519-523] [536-541] [582-589] [676-684]	[110-110] [113-114] [117-123] [686-698]
uc007pbr.1	[54;176;221;328;383;447;496;586;697]	[112-127] [703-708]	[100-112] [129-130] [529-534] [547-552] [563-568] [593-599]	[8-8] [121-121] [696-709]
uc007pcb.1	[2;59;102;145]	[34-49] [87-96]	[109-120]	[41-44]	[41-44]
uc007pcc.1	[2;59;102;152;195]	[40-43] [87-92]	[93-93] [156-164] [169-171]	[40-43] [93-98] [155-156]	[40-43]
uc007pcd.1	[2;59;102]	[34-51] [89-97]	[90-94]	[40-49] [91-103]
uc007pce.1	[2;59]	[34-47] [87-98]	[90-94]	[41-43] [92-98]	[41-43]
uc007pdd.1	[24;51;109;146;193;246;300;355;400]		[371-377]
uc007pde.1	[24;51;109;146;193;246;300;355;400]		[369-377]
uc007pdf.1	[24;51;109;146;193;246;301;346]		[235-237] [250-251] [316-327]
uc007pdg.1	[24;51;109;146;193;246;300;355;400]		[368-377]
uc007pdh.1	[72;154;327;439;579;0;0;0;0;0]		[180-185]	[35-36]
uc007pdi.1	[22;59;106;159;213;258]	[207-210] [218-222]	[197-205] [217-219]	[200-200] [215-218]
uc007pdk.1	[17;81;99;115;137;161;180;259;299;332;370;421;494;529;615;630]
uc007pdl.1	[17;81;99;115;137;161;180;259;299;332;370;421;494;529;615]
uc007pdm.1	[31;69;120;193;228;314;323;338]
uc007pdn.1	[64;116;160;218;259;322]	[129-139] [155-164] [352-356]	[123-134] [149-163] [216-229] [325-336] [358-365]	[355-364]
uc007pdu.1	[42;108;129;160]	[23-31] [182-184]	[26-39] [60-68] [112-118] [127-142]	[184-185]	[184-185]
uc007pea.1	[24;41;97;123;153;201]		[21-31] [98-106] [143-147] [203-205]
uc007peb.1	[24;41;97;123;153;172;220]	[133-152]	[21-31] [42-46] [98-106] [141-145] [222-224]
uc007pef.1	[29;53;177;231;0;0;0]
uc007pev.1	[39;104;157]	[152-159]	[140-148]
uc007pew.1	[39;92]	[87-91]	[17-20] [28-29] [42-46] [75-83]
uc007pfi.1	zeros(0,1)
uc007pfj.1	zeros(0,1)
uc007pfm.1	[27;42;63;143]
uc007pfv.1	[9;32;63;106;127;166;201;234;297;322;342;380;431;494;524;575;587;598;649]	[185-202] [260-269] [361-368]	[107-111] [184-190] [217-234] [324-327] [348-359] [561-568] [589-594] [627-638] [647-656]	[564-567] [575-577] [587-591]
uc007pfw.1	[9;32;63;80;123;144;183;218;251;314;339;359;397;448;511;541;592;604;615;666]	[49-56] [79-92] [209-220] [276-285] [352-363]	[51-54] [84-85] [125-128] [201-206] [234-245] [324-332] [341-345] [578-584] [606-612] [645-655] [665-672]	[52-61] [93-100] [581-584] [593-594] [604-609]
uc007pfx.1	[9;32;63;80;123;144;183;218;251;314;339;359;397;448;511;541;592;603;654]	[49-56] [83-92] [202-221] [278-285] [380-386]	[51-55] [84-87] [125-128] [201-205] [236-251] [324-332] [341-344] [632-642] [650-659]	[52-59] [80-86]
uc007pfy.1	[14;65;112;135;167;186]	[169-187]		[201-201]
uc007pfz.1	[13;45;64]
uc007piu.1	[15;51;84;129;196;240;273;330;379;397]	[24-38]
uc007pjd.1	[31;67;123;144;176;202;288;345;407]		[29-47] [136-154] [191-202] [289-296] [326-328] [332-335] [455-471]	[533-534]
uc007pje.1	[43;65;85;121;177;198;230;256;342;399;461]	[66-68] [79-81] [535-544]	[53-75] [190-209] [245-256] [346-352] [380-382] [509-524]	[26-37] [77-88] [587-588]
uc007pjw.1	[68;260;302]
uc007pjx.1	[19;53;89;139;178;210;264;306;336;379;417;449;494;540;579;624;664;690;745;779;819;843;881;923;971;1006]	[21-29] [41-47]	[999-1006]	[1028-1029]
uc007pjy.1	[19;52;88;138;177;209;263;305;335;378;416;448;493;539;578;623;663;689;744;778;818;842;880;922;970;1005]	[22-29]	[998-1011]	[1027-1028]
uc007pjz.1	[36;61;87;150;206;221;257;289;320;362;384;407;456;480;509;560;615;636;673;706;741]		[137-153] [451-458] [470-476] [494-499] [595-603] [689-698] [707-711]	[22-23] [26-26] [30-37] [586-591]
uc007pka.1	[36;61;87;150;206;221;257;289;320;362;384;407;456;480;509;560;615;636;673;706;741]	[130-137] [183-202] [503-509] [561-577]	[127-145] [451-458] [470-476] [496-499] [561-569] [595-601] [651-654] [674-679] [688-694] [707-711]	[20-25] [31-37] [498-500] [507-514] [547-553] [585-591]
uc007pkc.1	[36;61;87;150;206;221;257;289;320;362;384;407]	[129-137] [183-202] [449-454]	[130-145] [445-448]	[21-25] [31-37] [445-452]
uc007pkd.1	[36;61;87;150;206;221]	[141-150] [181-199] [250-256]	[9-26] [128-144] [246-249]	[20-25] [30-37] [237-248]
uc007pkn.1	[46;103;134;178]
uc007pkp.1	[16;73;108;153;187;218;282;304;334;371;397;414;448;514;536;584]	[277-294]	[513-526]	[624-626]
uc007pkq.1	[45;67;97;134;160;177;211;277;299;347]	[34-54]	[275-290]	[387-389]
uc007pkr.1	[27;47;96;145;172;217;252;289;307;377;413;497;512;567;609;645]
uc007pks.1	[27;47;96;145;172;217;252;289;307;377;413;428;483;525;561]
uc007plh.1	[70;100;123;154;190;211;243;276;297;320;346;384;431;493;553;592;639;669;720;756;790;812;853;880;913;938;990;1056;1123;1187;1225]	[13-15]	[1069-1074] [1104-1110] [1217-1221] [1224-1228]	[10-10] [1240-1245]	[10-10]
uc007plk.1	[47;120;167;201;248;319;363;398;435;474;510;542;572;642;683;747;808;854;918;975;1028;1109;1153;1188;1236;1275;1316;1359;1436;1478;1532;1548;1589;1636;1734;1784;1837;1882;1917;1973;2025;2078;2114]	[199-222] [252-258] [318-343] [978-980] [985-993] [1492-1507] [1529-1538]	[1932-1940] [2096-2099] [2110-2112] [2119-2125]	[297-303] [317-326]
uc007pmf.1	[75;175;251;376;426;510;577;659;707;749;799;840;916]	[56-83] [191-198] [278-283] [290-298] [363-370] [416-422]	[181-200] [262-269] [280-294] [949-968]	[67-84]
uc007pmg.1	[75;175;251;376;426;510;577;659;707;749;799;840;916;974;1016;1074;1126;1168;1205]	[57-82] [191-198] [278-283] [290-300] [364-370] [417-426] [1153-1161] [1175-1186]	[183-200] [263-269] [280-294]	[68-83]
uc007pmq.1	[33;62;124;153;187;221;247;279;300;322;369;420;443;463;494]	[89-91] [97-102]
uc007pms.1	[33;62;124;153;187;221;247;279;300;322;369]	[89-93] [97-102] [404-416]
uc007pmt.1	[33;62]		[69-76] [103-107]	[116-116]
uc007pnj.1	27
uc007pnk.1	[42;103]			[180-180]
uc007pnl.1	[14;39;84;125;152;177;196]		[16-21] [35-47]	[19-20]
uc007poa.1	112	[96-101]	[98-103] [124-127]
uc007pof.1	[38;108;166]
uc007pog.1	[42;83]			[208-208]
uc007pok.1	[7;20;55;81;106;127;149;189;238;260;293;336;375;394;415;442;473;516;564;578;595;641;659;706;752;785;800;827]	[10-11] [19-25] [155-156] [167-170]		[16-24]
uc007ppa.1	[75;101;127;145;184;216]		[22-27]
uc007ppb.1	[75;101;127;145;184;216]	[210-216]	[22-27] [109-127] [205-209]	[207-210]
uc007ppc.1	75		[23-27] [89-92]	[87-92]
uc007ppy.1	[140;172;249;257;295;306;315]	[287-289] [301-309] [376-383] [387-397]	[275-279] [282-284] [347-363] [476-480]
uc007pra.1	[381;0;0;0;0;0;0]	[20-31] [39-46] [64-73] [107-115]	[23-23] [66-67] [82-84] [98-101]	[17-33]	[17-33]
uc007prb.1	[393;0;0;0;0;0;0]	[21-29] [57-61]	[20-21] [35-39] [71-72] [86-94] [104-104] [114-115] [120-121]
uc007prc.1	zeros(0,1)	[52-55] [68-74] [78-80] [124-128]	[26-31] [48-57] [84-84] [99-105] [115-117]
uc007prd.1	zeros(0,1)	[30-30] [37-42] [50-59] [63-70] [80-89] [107-115]	[32-33] [36-36] [50-50] [65-65] [82-83] [98-111]	[25-31] [40-40] [98-101] [109-114]
uc007pre.1	zeros(0,1)	[47-47] [88-91]	[43-46] [78-80] [89-91]
uc007prf.1	zeros(0,1)	[47-48] [86-91]	[44-46] [78-80] [89-92]	[22-22]
uc007prg.1	zeros(0,1)	[60-62] [70-70] [74-74] [85-88] [94-102] [117-120]	[8-8] [22-28] [60-60] [69-69] [83-83] [95-101] [106-113]	[27-29] [41-42] [47-49] [112-117]
uc007prh.1	zeros(0,1)	[19-31] [40-46] [65-76]	[17-19] [22-24] [65-67] [78-83] [96-98]	[81-81] [118-118]
uc007pri.1	zeros(0,1)	[65-69] [77-86]		[216-216]
uc007prj.1	zeros(0,1)	[52-54] [78-80] [102-108] [124-127]	[27-31] [53-55] [78-79] [100-105] [115-120]
uc007prk.1	zeros(0,1)	[57-61] [96-103]	[12-12] [57-60] [71-71] [85-94] [103-106]	[105-106] [117-118]
uc007prm.1	126	[30-30] [43-47] [65-75] [106-122]	[30-30] [63-67] [79-86] [98-101]	[97-102] [118-122]
uc007prq.1	zeros(0,1)	[55-62]	[28-32] [38-43] [54-54] [57-60] [71-75] [86-94] [103-104] [114-117] [120-122]	[41-43] [47-49] [53-53]
uc007prr.1	zeros(0,1)	[45-48] [75-76]	[41-47] [68-72] [85-85] [89-93]
uc007prs.1	zeros(0,1)	[45-48] [75-77]	[41-47] [69-72] [85-85] [89-93]
uc007prt.1	zeros(0,1)	[55-60]	[28-32] [38-43] [54-54] [57-60] [71-73] [85-94] [103-106] [114-117] [120-122]	[41-43] [47-54]
uc007prw.1	126	[31-31] [40-46] [64-76] [103-121]	[24-24] [64-64] [67-67] [77-87] [99-101]	[117-124]
uc007psa.1	0	[55-62]	[12-12] [57-63] [70-75] [113-119]
uc007psb.1	127	[20-25] [31-31] [39-47] [64-76]	[22-24] [67-68] [78-86] [98-103]
uc007psc.1	zeros(0,1)	[45-48] [87-90]	[41-46] [76-87]
uc007psd.1	zeros(0,1)	[57-59]	[11-13] [29-33] [38-43] [54-55] [58-58] [113-121]	[12-12]
[truncated: 6,934 more rows]

## Sheet: Translationally regulated genes
UCSC Id	Gene name	CPs	code (1 - increase in density, 0 decrease)	best init context around CP	distance from start (codons)	frame of init codons	premature stop codon	distance from start (codons)	frame of stop codon	frameshift	distance to CDS (codons)	ALTERNATIVE INITIATION	ALTERNATIVE TERMINATION	SLOW TERMINATION	RAMP	FALSE POSITIVES	RIBOSOME DROP-OFF	Comments
uc007aiu.1	Lactb2	[28-32]	1	accctgc	29	0						X						No evidence of alternative initiation found in Ingolia et al, 2011
uc007bcd.1	Orc2	[315-318]	0													X
uc007bce.1	Orc2	[315-317]	0													X
uc007bqx.1	Mrpl44	[8-10]	0												X
uc007bqy.1	Mrpl44	[8-12]	0												X
uc007brc.1	Cul3	[109-116]	1													X
uc007bwk.1	Eif4e2	[33-40]	0													X		This isoform is not expressed
uc007bwl.1	Eif4e2	[30-40]	0													X		This isoform is not expressed
uc007bwm.1	Eif4e2	[29-35]	0													X		This isoform is not expressed
uc007bwn.1	Eif4e2	[26-35]	0													X
uc007ckx.1	Ccnt2	[165-166]	0													X
uc007dgr.1	Prrc2c	[103-108]	0												X
uc007dgu.1	Bat2l2	[105-109]	0													X
uc007dtn.1	Fh1	[47-53]	1													X
uc007dwf.1	Gapdh	[97-99][233-235]	10													X
uc007dwi.1	Parp1	[355-362]	0													X
uc007dyz.1	Iars2	[116-120]	0													X
uc007dzb.1	Iars2	[111-123]	0													X
uc007ekp.1	Ltv1	[13-13]	0												X
uc007epe.1	Raet1a	[56-61]	0													X		Spliced out exon between 40 and 60 (but annotated as 30 - 50)
uc007esz.1	Rnf146	[344-348]	1											X
uc007eta.1	Rnf146	[344-348]	1											X
uc007ezt.1	Atg5	[9-11]	0												X
uc007fdd.1	Ranbp2	[743-745]	1													X
uc007fdz.1	Dnajb12	[176-184]	0													X
uc007fea.1	Dnajb12	[176-184]	0													X
uc007feb.1	Dnajb12	[177-184]	0													X
uc007ffk.1	Sgpl1	[43-58]	1													X
uc007fqm.1	Snrpd3	[7-11]	0												X
uc007fxs.1	Rrp1	[486-487]	1											X
uc007gab.1	Ptbp1	[111-118]	0													X
uc007gad.1	Ptbp1	[54-60]	1													X
uc007gaz.1	Cnn2	[47-54]	1													X
uc007gbi.1	Polr2e	[11-12]	0												X
uc007gbl.1	Gpx4	[125-129]	0				caatgaggc	129	0				X
uc007gfx.1	Map2k2	[93-97]	0													X
uc007gge.1	Eef2	[467-473]	0													X
uc007gjr.1	Tdg	[49-53]	0													X
uc007gtn.1	Slc25a3	[329-338]	1													X		Exon 1 has low expression
uc007gtw.1	Tmpo	[320-323]	1											X
uc007hab.1	Nap1l1	[20-28]	0													X
uc007hcd.1	Cnot2	[8-8]	0												X
uc007hlc.1	Naca	[2130-2136]	0													X
uc007hvl.1	Thoc5	[445-448]	0													X
uc007hvn.1	Ap1b1	[935-945]	1													X
uc007hzk.1	Tns3	[7-11]	0												X
uc007ihl.1	Rtn4	[227-242]	1													X
uc007ihm.1	Rtn4	[206-223]	1													X
uc007iho.1	Rtn4	[50-62]	1													X
uc007inu.1	Thg1l	[8-8]	1													X
uc007iuh.1	0610009B22Rik	[7-13]	0												X
uc007iww.1	Irf1	[9-18]	0												X
uc007iwy.1	Irf1	[9-16]	0												X
uc007iyj.1	Hint1	[55-65]	1											X
uc007jah.1	Larp1	[371-375]	1											X
uc007jaj.1	Cnot8	[168-173]	0													X		Part of exon (153-208) is missing (168-188)
uc007jak.1	Cnot8	[168-173]	0													X		Part of exon (153-208) is missing (168-188)
uc007jie.1	Prpsap2	[300-305]	0													X
uc007jif.1	Prpsap2	[289-294]	0													X
uc007jig.1	Prpsap2	[214-220]	0													X
uc007jjg.1	Ubb	[40-46]	1													X
uc007jny.1	Myh10	[499-504]	0													X		Extra high ribosome density (467-500)
uc007jnz.1	Myh10	[567-571]	1													X
uc007jqm.1	Trp53	[346-346]	1													X		Exon 9 ends at 350 (instead of 364)
uc007ket.1	Ywhae	[8-12]	0												X
uc007kip.1	Supt6h	[11-21]	0												X
uc007kvn.1	Msi2	[189-195]	0													X
uc007kxo.1	Mbtd1	[26-35]	0												X
uc007kxp.1	Mbtd1	[25-36]	0												X
uc007kzn.1	Col1a1	[1443-1443]	1													X
uc007lej.1	Cisd3	[74-84]	0													X
uc007leu.1	Rpl23	[45-50]	1													X
uc007lmo.1	Stat3	[96-105]	0													X
uc007lnk.1	Tubg1	[410-423]	1													X
uc007ltd.1	Nmt1	[143-152]	0													X
uc007lto.1	Hexim1	[26-33]	0												X
uc007met.1	D11Wsu99e	[171-178]	1													X
uc007mld.1	Prpsap1	[108-113]	0													X
uc007mna.1	Sec14l1	[167-176]	0													X		This isoform is not expressed
uc007mzw.1	Pum2	[13-19]	0														X	ggagaaagaaga
uc007ndd.1	Gm4983	[13-13]	0												X
uc007ndl.1	Itgb1bp1	[13-19]	0												X
uc007ndm.1	Itgb1bp1	[13-19]	0												X
uc007ndn.1	Itgb1bp1	[16-17]	0												X
uc007nfs.1	Rps7	[28-33][41-44]	10													X		Exon 2 is smaller than expected (36-49 instead of 25-49)
uc007njn.1	Tspan13	[65-71]	0													X
uc007njr.1	Bzw2	[26-46]	0													X
uc007nrz.1	Klhdc2	[14-18]	0												X
uc007nsa.1	Klhdc2	[15-16]	0												X
uc007ntz.1	Psma3	[247-248]	1											X
uc007nua.1	Psma3	[172-173]	1											X
uc007odj.1	Rbm25	[21-23]	1													X
uc007pcb.1	Cinp	[41-44]	0														X	gaggaaacttaa
uc007pcc.1	Cinp	[40-43]	0													X		This isoform is not expressed
uc007pce.1	Cinp	[41-43]	0													X		This isoform is not expressed
uc007pdu.1	2810002N01Rik	[184-185]	1											X				Exon 1 is shorter than expected(30-42 instead of 1-42)
uc007plh.1	Mtr	[10-10]	0												X
uc007pra.1	Hist1h2bl	[17-33]	1													X
uc007pvi.1	Hist1h2ba	[50-50]	1													X
uc007qly.1	Spin1	[202-218]	0														X	ggagaagttgtg
uc007qlz.1	Spin1	[202-218]	0														X	ggagaagttgtg
uc007qro.1	Ddx41	[35-35]	0													X
uc007rcm.1	Nsun2	[8-11]	0												X
uc007rhz.1	Polr3g	[10-10]	0													X
uc007rnr.1	Fam169a	[200-200]	0													X
uc007rrf.1	Taf9	[243-253]	1											X
uc007rri.1	Taf9	[243-253]	1											X
uc007rxk.1	Arl15	[41-51]	1													X
uc007sgj.1	Psmd6	[8-13]	0												X
uc007slj.1	Myst4	[114-127]	0														X	cttgaggagcca
uc007sth.1	Appl1	[250-257]	0													X
uc007svc.1	Tkt	[9-12]	0												X
uc007swt.1	Nt5dc2	[376-383]	1											X
uc007szr.1	Mapk10	[383-396]	0													X
uc007tlz.1	Tmem55b	[50-70]	0				tcctgagcc	66	1	+1	0		X			X		This isoform is not expressed
uc007toc.1	Hnrnpc	[7-10]	0												X
uc007ucg.1	Mphosph8	[9-12]	0													X		This isoform is not expressed
uc007uez.1	Nupl1	[579-580]	0													X
uc007ute.1	Sugt1	[328-329]	1											X
uc007veh.1	Gm1943	[79-79]	1											X
uc007vfc.1	1110020G09Rik	[377-377]	0													X		This isoform is not expressed
uc007vgl.1	Rai14	[971-972]	1											X
uc007vgm.1	Rai14	[942-943]	1											X
uc007vgn.1	Rai14	[971-972]	1											X
uc007vkj.1	Cct5	[530-531]	1											X
uc007vrb.1	Eif3h	[112-119]	0													X
uc007vsh.1	MRPL13	[17-21]	1													X		This isoform is not expressed
uc007vtf.1	Atad2	[16-28]	1													X
uc007whj.1	Eef1d	[401-415]	0													X		This isoform is not expressed
uc007whl.1	Eef1d	[32-34]	0													X		Exon 1 is smaller than expected (1-30 instead of 1-39), exon 2 is missing
uc007whm.1	Eef1d	[28-35]	0													X		Exon 1 is smaller than expected (1-30 instead of 1-39), exon 2 is missing
uc007wjp.1	Exosc4	[211-218]	0													X
uc007wmw.1	1110038F14Rik	[10-14]	0												X
uc007wtp.1	Ddx17	[240-244]	1													X		This isoform is not expressed
uc007wtq.1	Ddx17	[627-627]	1													X		Last exon is smaller than expected (482-630 instead of 482-652)
uc007wtr.1	Ddx17	[629-629]	1													X		Last exon is smaller than expected (482-630 instead of 482-652)
uc007wur.1	Apobec3	[394-408]	1													X		Exons 2, 3 and 6 cannot be explained with the current annotated isoforms.
uc007wuw.1	Cbx7	[67-69]	1													X		Exon 5 (82-199) is missing, except for a short segment (177-187)
uc007wvl.1	Atf4	[26-28]	0				gctgaagaa	28	2	+2	0		X					translation starts in +2, but moves into normal frame after the apparent alternative termination; analysis of Ingolia et al found 2 alternative initiation codons in +2 frame in the 5; utr, but did not detect the canonical initiation codon
uc007wvz.1	Adsl	[10-15]	1													X		Exon 1 is smaller than expected (1-39 instead of 1-51)
uc007wwu.1	L3mbtl2	[23-26]	0														X	gaagatgacttt
uc007wwv.1	L3mbtl2	[612-621]	0													X		This isoform is not expressed
uc007wxa.1	Rangap1	[273-277]	0													X		This isoform is not expressed
uc007wxb.1	Rangap1	[221-226]	0													X
uc007wxp.1	Aco2	[771-772]	1													X
uc007xbx.1	Samm50	[17-28]	1	gcactgc	23	0						X						no evidence of alternative initiation found in Ingolia et al, 2011
uc007xkm.1	Slc38a2	[8-21]	0												X
uc007xmr.1	2310037I24Rik	[11-17]	0												X
uc007xms.1	2310037I24Rik	[54-58]	1													X
uc007xpb.1	Mcrs1	[7-10]	0												X
uc007xpm.1	Tmbim6	[7-8]	0												X
uc007xuk.1	Eif4b	[381-397]	0													X
uc007xvf.1	Espl1	[1078-1085]	0													X
uc007xvg.1	Espl1	[1078-1083]	0													X
uc007xvs.1	Prr13	[10-15]	0												X
uc007ygs.1	Ifitm7	[92-96]	0													X
uc007ygt.1	Ifitm7	[64-67] [56-59]	10													X
uc007ypy.1	Ap2m1	[413-415]	1											X
uc007yqs.1	Eif4g1	[851-861]	1															This isoform is not expressed
uc007yqt.1	Eif4g1	[845-854]	1															This isoform is not expressed
uc007yqw.1	Eif4g1	[882-890]	0													X
uc007yse.1	Etv5	[200-207]	1															A completely new isoform, starting at around 200 is very possible.
uc007ywl.1	Hes1	[7-8]	0												X			Missing parts of last exon (97-280), only low expression of the 150-250
uc007yxi.1	Bdh1	[335-336]	1													X
uc007zeb.1	Gtf2e1	[13-14]	0												X
uc007zjm.1	Dppa4	[66-68]	0													X		Exon 4 is smaller than expected (82-168 instead of 68-168)
uc007zto.1	App	[242-252]	0													X
uc007zwa.1	Scaf4	[129-140]	1													X
uc007zxy.1	Son	[953-956]	0													X		Exon3 has two regions with a very high expression
uc007zxz.1	Son	[952-956]	0													X		Exon3 has two regions with a very high expression
uc008aky.1	Igf2r	[189-200]	0													X
uc008amr.1	Mllt4	[1670-1697]	0													X
uc008aoq.1	Pdcd2	[145-153]	1													X		Exon 1 has a part missing, Exon1 is expressed less than Exon2
uc008aou.1	Chd1	[292-296]	1													X
uc008aqi.1	Ppp2r1a	[14-17]	0												X
uc008atr.1	Tceb2	[107-108]	1							+1/+2	0					X		ingolia found 2 inframe initiation codons, one in 0 and one in +1 frame, it is not clear what is causing the detected CP as there are no init codons around, not even in other frames.
uc008awe.1	Pgp	[291-304]	1											X
uc008brj.1	Srpk1	[239-240]	0													X		This isoform is not expressed
uc008bwg.1	Akap8	[67-73]	0													X
uc008cap.1	H2-K1	[287-290]	1											X
uc008caq.1	H2-K1	[268-273]	1											X
uc008car.1	H2-K1	[72-76]	1													X		This isoform is not expressed
uc008cgc.1	Bat3	[221-229]	0													X
uc008cgd.1	Bat3	[280-288]	0													X
uc008cge.1	Bat3	[220-229]	0													X
uc008cgf.1	Bat3	[245-247]	0													X
uc008cir.1	Mdc1	[20-29]	0												X
uc008cjk.1	Abcf1	[212-218]	0													X
uc008crb.1	Slc29a1	[19-26]	0												X
uc008cre.1	Ent1	[18-26]	0												X
uc008csz.1	BC048355	[159-166]	1													X
uc008cth.1	Ptk7	[57-63]	0													X
uc008cti.1	Ptk7	[46-51]	1													X
uc008ctm.1	Mrpl2	[66-77]	1													X
uc008ctn.1	Mrpl2	[63-72]	1													X
uc008dbn.1	Plin3	[427-430]	1											X
uc008dbp.1	Uhrf1	[63-72]	0														X	cgtggaacccca
uc008dbq.1	Uhrf1	[64-71]	0														X	cgtggaacccca
uc008dbs.1	Uhrf1	[65-72]	0														X	cgtggaacccca
uc008dod.1	Yipf4	[221-231]	0													X
uc008doj.1	Birc6	[13-17]	0													X
uc008dqe.1	Atl2	[284-295]	0													X
uc008dqf.1	Atl2	[114-124]	0													X
uc008dqg.1	Atl2	[114-118]	0													X
uc008eqi.1	Taf7	[7-14]	0												X
uc008fye.1	Ndufv1	[142-143]	0													X		Exon 4 (109-170) is missing a middle part
uc008ghg.1	Zfpl1	[39-41]	1													X
uc008gng.1	Hnrnpul2	[20-21]	0												X
uc008gor.1	Incenp	[517-532]	0													X
uc008gos.1	Incenp	[22-28]	1													X
uc008hca.1	D19Bwg1357e	[113-122]	0													X		This isoform is not expressed
uc008hhb.1	Kif20b	[7-17]	0													X
uc008hjr.1	Noc3l	[15-25]	0												X
uc008hpo.1	Scd3	[122-123]	1													X
uc008hpq.1	Scd4	[196-198]	1													X
uc008hrk.1	Npm3	[143-151]	1													X		Exon1 has very low expression
uc008hsd.1	Pprc1	[23-25]	1													X
uc008hse.1	Pprc1	[23-25]	1													X
uc008hsg.1	Nolc1	[270-282]	1													X
uc008hsh.1	Nolc1	[270-283]	1													X
uc008hsi.1	Nolc1	[269-282]	1													X
uc008hsj.1	Nolc1	[269-281]	1													X
uc008hul.1	Pcgf6	[12-21]	0													X		Exon 1 is missing its 5' part (low expression)
uc008hum.1	Pcgf6	[14-22]	0													X		Exon 1 is missing its 5' part (low expression)
uc008iag.1	Trub1	[313-327]	1											X
uc008ijy.1	Rsu1	[139-146]	1													X		This isoform is not expressed
uc008imn.1	Etl4	[10-10]	0												X
uc008imo.1	Etl4	[10-10]	0												X
uc008iqs.1	Tubb2c	[426-437]	0													X
uc008iwf.1	Rpl7a	[27-36]	1													X
uc008jhc.1	Fam129b	[494-499]	0													X
uc008jur.1	Rbms1	[54-60]	0													X		This isoform is not expressed
uc008jus.1	Rbms1	[54-59]	0													X		This isoform is not expressed
uc008juv.1	Rbms1	[54-60]	0													X		This isoform is not expressed
uc008jzp.1	Gorasp2	[40-43]	1													X		This isoform is not expressed
uc008kej.1	Mtx2	[247-251]	1											X
uc008ket.1	Agps	[284-294]	0													X		Exon 1 is missing 5' part (low expression)
uc008kff.1	Prkra	[302-302]	1											X
uc008kis.1	Ctnnd1	[7-13]	0													X
uc008kiw.1	2700094K13Rik	[39-41]	0				tgacgcgtg	38	0				X
uc008kja.1	Clp1	[16-23]	0												X
uc008kwc.1	mKIAA0097	[14-23]	0												X
uc008liy.1	Nat10	[64-65][388-395]	10													X
uc008lja.1	Nat10	[79-82]	0													X
uc008lrk.1	Fam98b	[409-412]	1													X		Last exon 3' part is missing (low expression)
uc008lyg.1	Trp53bp1	[416-424]	0													X
uc008mgk.1	Bcl2l11	[9-9]	0												X
uc008mgq.1	Anapc1	[210-224]	0													X
uc008ngo.1	Tpx2	[50-62]	0													X
uc008ngp.1	Tpx2	[50-61]	0													X
uc008ngq.1	Tpx2	[21-23]	1													X
uc008njr.1	Raly	[220-223]	1													X		Exon 5, part of, has very low expression (220-240)
uc008ocv.1	2410001C21Rik	[14-19]	1													X		This isoform is not expressed
uc008oev.1	Gnas	[860-864][1054-1054]	10													X		This isoform is not expressed
uc008ofq.1	Gm14434	[10-15]	0												X
uc008ofs.1	0610010B08Rik	[10-15]	0												X
uc008ofz.1	Gm14308	[10-15]	0												X
uc008ogb.1	Gm14308	[10-15]	0												X
uc008ogh.1	Gm14308	[10-15]	0												X
uc008ogk.1	100043387	[9-15]	0												X
uc008ogm.1	Gm14308	[10-15]	0												X
uc008ogo.1	Gm14434	[10-15]	0												X
uc008ogq.1	Gm14308	[10-15]	0												X
uc008ooo.1	Stmn2	[12-13]	0												X
uc008owc.1	Zmat3	[12-16]	0														X	agagaggggagc
uc008oxu.1	Sox2	[9-15][171-178]	00													X
uc008pjl.1	Rap2b	[11-11]	0													X
uc008plr.1	Schip1	[91-105]	0													X
uc008pls.1	Schip1	[91-105]	0													X
uc008ptb.1	Prcc	[22-26]	0													X		Exon1 has very low expression
uc008ptd.1	Mrpl24	[25-25]	1	ggaatga	23	0						X						no evidence of alternative initiation found in Ingolia et al, 2011
uc008pte.1	Mrpl24	[24-25]	1	ggaatga	23	0						X						no evidence of alternative initiation found in Ingolia et al, 2011
uc008ptf.1	Mrpl24	[25-26]	1	ggaatga	23	0						X						no evidence of alternative initiation found in Ingolia et al, 2011
uc008ptg.1	Mrpl24	[24-25]	1	ggaatga	23	0						X						no evidence of alternative initiation found in Ingolia et al, 2011
uc008pup.1	0610031J06Rik	[56-78]	0													X
uc008pvq.1	Ubqln4	[123-125]	1													X		Exon 6, part is missing (315-345)
uc008pvr.1	Ubqln4	[131-132]	1													X		Exon 6, part is missing (315-345)
uc008pxo.1	Fdps	[326-332]	0													X
uc008qar.1	Ubap2l	[11-11]	0													X
uc008qgs.1	Snx27	[14-19]	0													X		This isoform is not expressed
uc008qkl.1	Mcl1	[20-20]	0													X
uc008qnc.1	Txnip	[7-9]	0												X
uc008qzx.1	Prpf38b	[146-147]	1													X
uc008ror.1	Gbp1	[36-46]	1													X		This isoform is not expressed
uc008rpr.1	Sep15	[94-94]	0				ggatgaaaa	93	0				X
uc008rpw.1	Sh3glb1	[164-177]	1													X		Exon 5, part is missing
uc008rqq.1	Cyr61	[53-60]	1	cggctgc	51	0						X						no evidence of alternative initiation found in Ingolia et al, 2011
uc008rug.1	Rabggtb	[49-55]	0													X
uc008sge.1	Orc3l	[35-42]	0													X		This isoform is not expressed
uc008sic.1	Nfx1	[68-71]	1													X		This isoform is not expressed
uc008sid.1	Nfx1	[71-71]	1													X
uc008sie.1	Nfx1	[71-71]	1													X		This isoform is not expressed
uc008sik.1	Ubap2	[672-678]	0													X
uc008svd.1	Tex10	[17-18]	0												X
uc008sve.1	Tex10	[16-18]	0												X
uc008tin.1	Aldoart1	[237-237]	1													X
uc008tlw.1	Rraga	[11-19]	0												X
uc008tva.1	Pgm2	[7-9]	0												X
uc008tvu.1	Leprot	[122-123]	1											X
uc008tvv.1	Leprot	[98-100]	1													X		This isoform is not expressed
uc008tys.1	Ttc4	[8-12]	0													X
uc008uas.1	Scp2	[521-530]	1													X		Unknown isoform, expressed from exon 12 onwards
uc008uhw.1	Eif2b3	[355-357]	1													X		This isoform is not expressed
uc008uic.1	Rps8	[77-88]	0													X
uc008uqx.1	Sf3a3	[196-200]	0													X
uc008usv.1	Thrap3	[58-71] [224-232]	10													X
uc008usw.1	Thrap3	[79-84]	0													X
uc008usx.1	Thrap3	[59-71]	1													X
uc008uvt.1	Ak2	[13-18]	0													X		This isoform is not expressed
uc008uvu.1	Ak2	[14-18]	0												X
uc008uwu.1	Zbtb8os	[9-16]	0												X
uc008uxf.1	Marcksl1	[70-72]	0													X
uc008uxn.1	Eif3i	[23-27]	1													X		This isoform is not expressed
uc008vdj.1	Arid1a	[10-15]	0												X
uc008ved.1	Ccdc21	[10-14] [726-735]	0											X	X
uc008vee.1	Ccdc21	[10-14] [722-733]	0											X	X
uc008vhe.1	Srsf10	[73-81]	0
uc008vjf.1	Hspg2	[75-78]	0													X
uc008vnu.1	Necap2	[12-19]	0													X
uc008vsh.1	Gm13251	[189-204]	1
uc008vsm.1	Gm13139	[38-40]	1
uc008vsn.1	1700029I01Rik	[36-40]	1
uc008wfk.1	Ube2j2	[19-26]	1	ccagtga	28	0						X						also detected by Ingolia et al, 2011
uc008wfl.1	Ube2j2	[20-26]	1	ccagtga	28	0						X						also detected by Ingolia et al, 2011
uc008wkc.1	Dbf4	[635-646]	0													X
uc008wkd.1	Dbf4	[294-302]	0													X
uc008wke.1	Dbf4	[297-298]	0													X		This isoform is not expressed
uc008wpd.1	Psmc2	[42-46]	1	aaaatgc	42	0						X						Exon1, part is missing, alternative initiation also detected by Ingolia et al, 2011
uc008wza.1	Bre	[248-249]	1													X		This isoform is not expressed
uc008xbo.1	Whsc2	[18-21]	0													X		This isoform is not expressed
uc008xct.1	Mfsd10	[395-402]	0													X
uc008xfl.1	Crmp1	[335-338]	0													X		This isoform is not expressed
uc008xiy.1	Lap3	[218-225]	1													X
uc008xsv.1	Ociad1	[189-189]	1											X
uc008xup.1	Tmem165	[74-81]	1													X		Exon 1 is missing (low expression)
uc008xwe.1	Polr2b	[11-14]	0												X
uc008ycm.1	Uso1	[951-951]	1											X
uc008ygy.1	Hnrpdl	[377-377]	0													X		Exon 1, 5' part is missing
uc008zed.1	Rplp0	[64-68]	0													X
uc008zfs.1	Rfc5	[331-331]	1											X				Exon1 is missing (low expression)
uc008zli.1	Atp2a2	[251-258]	0													X		Last exon is missing
uc008zrj.1	Ubb	[160-165]	0													X		Exon1, 5' missing (low expression), Exon 2 3' missing (low expression)
uc008zyz.1	Mdh2	[18-21]	1													X
uc009abh.1	Znhit1	[73-85]	0													X		This isoform is not expressed
uc009ajk.1	Actb	[112-116]	1													X
uc009akk.1	Rac1	[184-184]	1											X
uc009akl.1	Rac1	[203-203]	1													X		This isoform is not expressed
uc009apl.1	Uspl1	[213-221]	0				/	231	1	+2, +1	0, 55		X			X		seems to be translated in another frame from the beginning, ribosomes falloff around codon 227.
uc009avd.1	Ccdc132	[476-483]	1											X
uc009avv.1	Peg10	[269-273]	0													X		Exon1, 5' and 3' part missing (strange splice in UCSC)
uc009bfs.1	Mest	[118-124]	0													X		This isoform is not expressed
uc009bfu.1	Mest	[133-141]	0													X		This isoform is not expressed
uc009blr.1	Mkrn1	[23-26]	0													X		This isoform is not expressed
uc009blt.1	Mkrn1	[22-26]	0													X		This isoform is not expressed
uc009chq.1	Ptcd3	[88-96]	0													X
uc009cyh.1	Slc6a6	[15-21]	0												X
uc009dlo.1	Bms1	[28-35]	0												X
uc009dtk.1	Chd4	[40-44]	1													X
uc009dtm.1	Chd4	[37-45]	1													X
uc009elv.1	Atf7ip	[15-16]	0												X
uc009elw.1	Atf7ip	[14-17]	0												X
uc009eme.1	H2afj	[66-67] [86-87] [94-96]	010													X
uc009euq.1	Myadm	[8-8]	0												X
uc009eur.1	Myadm	[8-8]	0												X
uc009eus.1	Myadm	[8-8]	0												X
uc009eyt.1	Ube2s	[193-206]	1													X
uc009fnd.1	Pvrl2	[11-19] [203-208]	10													X
uc009fne.1	Pvrl2	[11-19]	1													X
uc009fte.1	Atp5sl	[250-251]	0													X
uc009fyi.1	Supt5h	[15-36][334-336]	00												X
uc009fyj.1	Supt5h	[21-29]	0												X
uc009gbb.2	Psmd8	[62-68][319-326]	10	aagatgg	62	0						X						Exon1, 5' part missing, alternative initiation also detected by Ingolia et al
uc009gcu.1	Zfp568	[660-663]	1											X
uc009gcv.1	Zfp568	[661-664]	1											X
uc009gjd.1	Lsm14a	[45-49]	1	gatcgtc	53	0						X						no evidence of alternative initiation found in Ingolia et al, 2011
uc009grc.1	Tbc1d17	[89-94]	0													X
uc009gsq.1	Scaf1	[16-19]	0												X
uc009gsr.1	Scaf1	[16-20]	0												X
uc009gwc.1	Bcat2	[164-167]	0
uc009hgp.1	Tjp1	[209-216]	1													X		This isoform is not expressed
uc009hxq.1	Aen	[12-16]	0												X
uc009iga.1	Prss23	[56-68]	1													X		This isoform is not expressed
uc009ipb.1	Clpb	[548-550]	1													X
uc009iqy.1	Nup98	[384-394] [457-463]]	0													X
uc009iqz.1	Nup98	[457-463]	0													X
uc009jet.1	Ipo7	[37-47]	1													X		This isoform is not expressed
uc009jeu.1	Ipo7	[40-44]	1							+2	0
uc009jfy.1	Eif4g2	[251-252]	0													X
uc009jfz.1	Eif4g2	[255-255]	0													X
uc009jkr.1	2310008H09Rik	[57-70]	1													X		This isoform is not expressed
uc009jqa.1	Nsmce1	[19-27]	1	aacatgc	14	0						X						also detected by Ingolia et al, 2011
uc009jup.1	Mylpf	[16-24]	1	tccatgt	20	0						X						also detected by Ingolia et al, 2011
uc009jxp.1	Fus	[198-203]	0													X		Exon 6 and Exon 14 are only partly expressed
uc009kgx.1	Echs1	[8-20]	1	tcactgt	16	0						X						no evidence of alternative initiation found in Ingolia et al, 2011
uc009kju.1	Hras1	[25-31]	0												X
uc009ktj.1	Map2k7	[425-426]	1											X
uc009law.1	6820431F20Rik	[7-7]	0												X			Exon2 missing parts
uc009lcs.1	Ckap2	[41-48]	1													X		Exon 1 has low expression
uc009lkp.1	Leprotl1	[123-124]	1											X
uc009lom.1	Fat1	[10-12]	0												X
uc009lyi.1	Gatad2a	[609-621]	0													X
uc009mgo.2	Sin3b	[283-286]	1											X			X	cagttgaaccgc
uc009mla.1	Ddx39	[12-21]	0
uc009mnr.1	Farsa	[257-270]	1													X		This isoform is not expressed
uc009mrn.1	Brd7	[27-32]	0												X
uc009mwn.1	Fam192a	[12-15]	0													X
uc009myk.1	Csnk2a2	[12-23]	1													X
uc009mym.1	Csnk2a2	[12-23]	1													X
uc009nep.1	Psmb10	[101-112]	0													X		Exons 1-4 have low expression
uc009nll.1	Ddx19a	[464-466]	1											X
uc009nsh.1	Banp	[34-43]	0												X
uc009nue.1	Rpl13	[195-202]	1												X
uc009nwr.1	Acta1	[88-92]	1													X
uc009oal.1	Tsnax	[275-278]	1											X
uc009omd.1	Smarca4	[356-359]	1													X
uc009osy.1	Srpr	[208-216]	1													X
uc009ozz.1	Hspa8	[97-97]	0													X		This isoform is not expressed
uc009pdy.1	Ddx6	[267-277]	0													X		This isoform is not expressed
uc009prm.1	Wdr61	[288-298]	1											X
uc009pro.1	Wdr61	[289-298]	1											X
uc009pxd.1	Nptn	[239-249]	1											X
uc009pxf.1	Nptn	[131-140]	1													X		This isoform is not expressed
uc009pyg.1	Pkm2	[7-7]	0													X		This isoform is not expressed
uc009pyh.1	Pkm2	[7-7]	0													X		This isoform is not expressed
uc009pyi.1	Pkm2	[7-7]	0												X
uc009pzw.1	Kif23	[8-8]	0												X
uc009qds.1	Rbpms	[137-137]	0													X		Exon 5, 5' part is missing
uc009qdu.1	Oaz2-ps	[7-12] [20-20]	01													X		Exon 2 missing
uc009qro.1	Arpp19	[71-86]	0														X	gataagacagag
uc009qrp.1	Arpp19	[53-66]	0														X	gataagacagag
uc009qun.1	Eef1a1	[7-15]	0													X		Exon4, 3' part missing
uc009qwo.1	Ttk	[7-19]	0													X		This isoform is not expressed
uc009qzx.1	Morf4l1	[56-69]	0													X		Last exon, 3' part missing
uc009rba.1	2610101N10Rik	[320-324]	0													X
uc009rbb.1	2610101N10Rik	[364-368]	0													X
uc009rbe.1	2610101N10Rik	[25-30]	0													X
uc009rkp.1	Vprbp	[949-959]	1													X
uc009rpf.1	Gpx1	[46-49]	0				ctgtgagcg	47	0				X
uc009rrg.1	Uqcrc1	[465-473]	1											X
uc009rtd.1	Map4	[583-589]	1													X		This isoform is not expressed
uc009rte.1	Map4	[583-589]	1													X		This isoform is not expressed
uc009rxp.1	Trim71	[31-35]	1													X
uc009sas.1	Acaa1a	[8-10]	0													X
uc009sct.1	Ctnnb1	[17-22]	0												X
uc009scu.1	Ctnnb1	[9-10]	0												X
uc009sxv.1	Ube2a	[142-144]	1													X
uc009sye.1	Upf3b	[10-17]	0												X
uc009syf.1	Upf3b	[10-15]	0												X
uc009taa.1	Cul4b	[28-31]	0													X		Exons 1 and 2 missing
uc009tiu.1	Fmr1	[229-233]	1													X		This isoform is not expressed
uc009tiv.1	Fmr1	[229-232]	1													X		This isoform is not expressed
uc009tiy.1	Fmr1	[144-154]	1													X		This isoform is not expressed
uc009tpy.1	Brcc3	[283-284]	1													X
uc009txs.1	Nono	[30-36]	0													X		Exon1, middle part missing
uc009umu.1	Alg13	[9-15]	0												X			Last 4 exons only partly expressed
uc009upj.1	Huwe1	[7-9]	0													X		This isoform is not expressed
uc009upk.1	Huwe1	[7-9]	0													X		This isoform is not expressed
uc009upn.1	Huwe1	[91-100]	0												X
uc009upo.1	Huwe1	[7-9]	0												X
uc009upq.1	Huwe1	[7-9]	0													X		This isoform is not expressed
uc009ups.1	KIAA312	[290-300]	0													X
uc009urq.1	Sat1	[8-8]	0												X

## Sheet: GO
GO ID	Term	FDR q-value	Enrichment	Category
GO:0006139	nucleobase-containing compound metabolic process	2.7e-05	1.58	biological process
GO:1901360	organic cyclic compound metabolic process	1.87e-05	1.55	biological process
GO:0006725	cellular aromatic compound metabolic process	2.98e-05	1.55	biological process
GO:0046483	heterocycle metabolic process	2.48e-05	1.55	biological process
GO:0034641	cellular nitrogen compound metabolic process	3.99e-05	1.52	biological process
GO:0006807	nitrogen compound metabolic process	0.000173	1.47	biological process
GO:0034645	cellular macromolecule biosynthetic process	0.000329	1.68	biological process
GO:0009059	macromolecule biosynthetic process	0.00031	1.67	biological process
GO:0090304	nucleic acid metabolic process	0.000418	1.55	biological process
GO:0016070	RNA metabolic process	0.00121	1.59	biological process
GO:0044249	cellular biosynthetic process	0.002	1.52	biological process
GO:1901576	organic substance biosynthetic process	0.00185	1.51	biological process
GO:0009058	biosynthetic process	0.00394	1.49	biological process
GO:0044238	primary metabolic process	0.0137	1.25	biological process
GO:0071704	organic substance metabolic process	0.0247	1.23	biological process
GO:0044260	cellular macromolecule metabolic process	0.0275	1.3	biological process
GO:0044237	cellular metabolic process	0.0267	1.24	biological process
GO:0043170	macromolecule metabolic process	0.0373	1.28	biological process
GO:0006413	translational initiation	0.0453	5.46	biological process
GO:0012501	programmed cell death	0.0479	2.1	biological process
GO:0003723	RNA binding	1.87e-05	2.34	molecular function
GO:0003676	nucleic acid binding	0.000143	1.65	molecular function
GO:0097159	organic cyclic compound binding	0.000289	1.42	molecular function
GO:1901363	heterocyclic compound binding	0.000218	1.43	molecular function
GO:0005634	nucleus	2.3e-06	1.41	cellular component
GO:0032991	macromolecular complex	8.29e-06	1.5	cellular component
GO:0044428	nuclear part	7.67e-05	1.72	cellular component
GO:0043234	protein complex	0.000865	1.47	cellular component
GO:0043226	organelle	0.00135	1.16	cellular component
GO:0043229	intracellular organelle	0.00139	1.16	cellular component
GO:0043227	membrane-bounded organelle	0.00248	1.18	cellular component
GO:0043231	intracellular membrane-bounded organelle	0.00649	1.17	cellular component
GO:0044424	intracellular part	0.00732	1.11	cellular component
GO:0044446	intracellular organelle part	0.0409	1.27	cellular component

## Sheet: Classified regulation
Alternative initiation		Alternative termination		Slow termination		RAMP		Ribosome drop-off
uc007aiu.1	Lactb2	uc007gbl.1	Gpx4	uc007esz.1	Rnf146	uc007bqx.1	Mrpl44	uc007mzw.1	Pum2
uc007xbx.1	Samm50	uc007tlz.1	Tmem55b	uc007eta.1	Rnf146	uc007bqy.1	Mrpl44	uc007pcb.1	Cinp
uc008ptd.1	Mrpl24	uc007wvl.1	Atf4	uc007fxs.1	Rrp1	uc007dgr.1	Prrc2c	uc007qly.1	Spin1
uc008pte.1	Mrpl24	uc008kiw.1	2700094K13Rik	uc007gtw.1	Tmpo	uc007ekp.1	Ltv1	uc007qlz.1	Spin1
uc008ptf.1	Mrpl24	uc008rpr.1	Sep15	uc007iyj.1	Hint1	uc007ezt.1	Atg5	uc007slj.1	Myst4
uc008ptg.1	Mrpl24	uc009rpf.1	Gpx1	uc007jah.1	Larp1	uc007fqm.1	Snrpd3	uc007wwu.1	L3mbtl2
uc008rqq.1	Cyr61			uc007ntz.1	Psma3	uc007gbi.1	Polr2e	uc008dbp.1	Uhrf1
uc008wfk.1	Ube2j2			uc007nua.1	Psma3	uc007hcd.1	Cnot2	uc008dbq.1	Uhrf1
uc008wfl.1	Ube2j2			uc007pdu.1	2810002N01Rik	uc007hzk.1	Tns3	uc008dbs.1	Uhrf1
uc008wpd.1	Psmc2			uc007rrf.1	Taf9	uc007iuh.1	0610009B22Rik	uc008owc.1	Zmat3
uc009gbb.2	Psmd8			uc007rri.1	Taf9	uc007iww.1	Irf1	uc009qro.1	Arpp19
uc009gjd.1	Lsm14a			uc007swt.1	Nt5dc2	uc007iwy.1	Irf1	uc009qrp.1	Arpp19
uc009jqa.1	Nsmce1			uc007ute.1	Sugt1	uc007ket.1	Ywhae
uc009jup.1	Mylpf			uc007veh.1	Gm1943	uc007kip.1	Supt6h
uc009kgx.1	Echs1			uc007vgl.1	Rai14	uc007kxo.1	Mbtd1
				uc007vgm.1	Rai14	uc007kxp.1	Mbtd1
				uc007vgn.1	Rai14	uc007lto.1	Hexim1
				uc007vkj.1	Cct5	uc007ndd.1	Gm4983
				uc007ypy.1	Ap2m1	uc007ndl.1	Itgb1bp1
				uc008awe.1	Pgp	uc007ndm.1	Itgb1bp1
				uc008cap.1	H2-K1	uc007ndn.1	Itgb1bp1
				uc008caq.1	H2-K1	uc007nrz.1	Klhdc2
				uc008dbn.1	Plin3	uc007nsa.1	Klhdc2
				uc008iag.1	Trub1	uc007plh.1	Mtr
				uc008kej.1	Mtx2	uc007rcm.1	Nsun2
				uc008kff.1	Prkra	uc007sgj.1	Psmd6
				uc008tvu.1	Leprot	uc007svc.1	Tkt
				uc008ved.1	Ccdc21	uc007toc.1	Hnrnpc
				uc008vee.1	Ccdc21	uc007wmw.1	1110038F14Rik
				uc008xsv.1	Ociad1	uc007xkm.1	Slc38a2
				uc008ycm.1	Uso1	uc007xmr.1	2310037I24Rik
				uc008zfs.1	Rfc5	uc007xpb.1	Mcrs1
				uc009akk.1	Rac1	uc007xpm.1	Tmbim6
				uc009avd.1	Ccdc132	uc007xvs.1	Prr13
				uc009gcu.1	Zfp568	uc007ywl.1	Hes1
				uc009gcv.1	Zfp568	uc007zeb.1	Gtf2e1
				uc009ktj.1	Map2k7	uc008aqi.1	Ppp2r1a
				uc009lkp.1	Leprotl1	uc008cir.1	Mdc1
				uc009mgo.2	Sin3b	uc008crb.1	Slc29a1
				uc009nll.1	Ddx19a	uc008cre.1	Ent1
				uc009oal.1	Tsnax	uc008eqi.1	Taf7
				uc009prm.1	Wdr61	uc008gng.1	Hnrnpul2
				uc009pro.1	Wdr61	uc008hjr.1	Noc3l
				uc009pxd.1	Nptn	uc008imn.1	Etl4
				uc009rrg.1	Uqcrc1	uc008imo.1	Etl4
						uc008kja.1	Clp1
						uc008kwc.1	mKIAA0097
						uc008mgk.1	Bcl2l11
						uc008ofq.1	Gm14434
						uc008ofs.1	0610010B08Rik
						uc008ofz.1	Gm14308
						uc008ogb.1	Gm14308
						uc008ogh.1	Gm14308
						uc008ogk.1	100043387
						uc008ogm.1	Gm14308
						uc008ogo.1	Gm14434
						uc008ogq.1	Gm14308
						uc008ooo.1	Stmn2
						uc008qnc.1	Txnip
						uc008svd.1	Tex10
						uc008sve.1	Tex10
						uc008tlw.1	Rraga
						uc008tva.1	Pgm2
						uc008uvu.1	Ak2
						uc008uwu.1	Zbtb8os
						uc008vdj.1	Arid1a
						uc008ved.1	Ccdc21
						uc008vee.1	Ccdc21
						uc008xwe.1	Polr2b
						uc009cyh.1	Slc6a6
						uc009dlo.1	Bms1
						uc009elv.1	Atf7ip
						uc009elw.1	Atf7ip
						uc009euq.1	Myadm
						uc009eur.1	Myadm
						uc009eus.1	Myadm
						uc009fyi.1	Supt5h
						uc009fyj.1	Supt5h
						uc009gsq.1	Scaf1
						uc009gsr.1	Scaf1
						uc009hxq.1	Aen
						uc009kju.1	Hras1
						uc009law.1	6820431F20Rik
						uc009lom.1	Fat1
						uc009mrn.1	Brd7
						uc009nsh.1	Banp
						uc009nue.1	Rpl13
						uc009pyi.1	Pkm2
						uc009pzw.1	Kif23
						uc009sct.1	Ctnnb1
						uc009scu.1	Ctnnb1
						uc009sye.1	Upf3b
						uc009syf.1	Upf3b
						uc009umu.1	Alg13
						uc009upn.1	Huwe1
						uc009upo.1	Huwe1
						uc009urq.1	Sat1

## Sheet: New Isoforms
UCSC ID	Gene Name	Comment (transcript coordinates)	Chromosome	CP Start Location	CP Stop Location
uc007jaj.1	Cnot8	Low density (168-188)	chr11	57927475	57927530
uc007jny.1	Myh10	High density (467-505)	chr11	68581700	68581820
uc007nfs.1	Rps7	Low density (36-49)	chr12	29320280	29320320
uc007whl.1	Eef1d	Low density (32-66)	chr15	75727160	75731590
uc007wtq.1	Ddx17	Low density (630-652)	chr15	79360440	79360515
uc007wur.1	Apobec3	Low density (35-50)	chr15	79725855	79725900
uc007wur.1	Apobec3	Low density (245-400)	chr15	79735875	79737325
uc007wuw.1	Cbx7	Low density (82-199)	chr15	79749180	79749535
uc007wvz.1	Adsl	Low density (39-51)	chr15	80779090	80779130
uc007yse.1	Etv5	Low density (1-185)	chr16	22411800	22436555
uc007yse.1	Etv5	High density (320-340)	chr16	22393060	22393130
uc007ywl.1	Hes1	Low density (130-220)	chr16	30067050	30067370
uc007zxy.1	Son	High density (800-815)	chr16	91657010	91657060
uc007zxy.1	Son	High density (830-845)	chr16	91657100	91657150
uc008aoq.1	Pdcd2	Low density (0-95)	chr17	15663955	15664235
uc008fye.1	Ndufv1	Low density (135-160)	chr19	4009870	4009945
uc008hrk.1	Npm3	Low density (1-35)	chr19	45823940	45824045
uc008hul.1	Pcgf6	Low density (1-70)	chr19	47125100	47125310
uc008ket.1	Agps	Low density (1-70)	chr2	75670270	75670480
uc008lrk.1	Fam98b	Low density (320-425)	chr2	117096410	117096735
uc008ptb.1	Prcc	Low density (1-155), position of CP at 130 is very uncertain (120-155)	chr3	87688795	87689265
uc008wpd.1	Psmc2	Low density (1-22), alternative initiation also detected by Ingolia et al. 2011	chr5	21292505	21292570
uc008xup.1	Tmem165	Low density (1-105)	chr5	76613170	76628475
uc008ygy.1	Hnrpdl	Low density (1-90)	chr5	100467910	100468180
uc008ygy.1	Hnrpdl	Low density (365-380)	chr5	100465570	100465615
uc008zfs.1	Rfc5	Low density (1-20), CP position is very uncertain (19-35)	chr5	117838925	117838985
uc008zrj.1	Ubb	Low density (1-27)	chr5	125868550	125868630
uc009gbb.2	Psmd8	No density (1-40), alternative initiation also detected by Ingolia et al	chr7	29965545	29965665
uc009jxp.1	Fus	High density (214-235)	chr7	135116190	135116250
uc009jxp.1	Fus	Low density (465-500)	chr7	135124950	135125055
uc009lcs.1	Ckap2	Low density (1-30)	chr8	23296175	23296265
uc009qds.1	Rbpms	Low density (125-150)	chr9	65498870	65499510
uc009qdu.1	Oaz2-ps	Low density (20-65)	chr9	65534040	65535625
uc009qzx.1	Morf4l1	Low density (305-325)	chr9	89987160	89987220
uc009txs.1	Nono	Low density (20-50)	chrX	98632615	98632705
uc009umu.1	Alg13	Low density (690-765)	chrX	140798410	140798635
uc009umu.1	Alg13	Low density (790-840)	chrX	140804125	140804280

## Sheet: Known Isoforms
UCSC ID	Gene Name	Comment (transcript coordinates)	Chromosome	CP Start Location	CP Stop Location	Comments
uc007wuw.1	Cbx7	High density (177-189)	chr15	79749210	79749245	Retained intron, ENSMUST00000176639
uc007zjm.1	Dppa4	Low density (55-80)	chr16	48289180	48291175	May be explained by ENSMUST00000050705
uc008njr.1	Raly	Low density (215-250)	chr2	154689605	154689710	Explained by presence of ENSMUST00000129137
uc008rpw.1	Sh3glb1	Low density (175-215)	chr3	144360430	144368525	Annotated as alternative cassette exons on UCSC
uc009avv.1	Peg10	Low density (1-25)	chr6	4704220	4704295	ENSMUST00000176551 (alternative promotor)
uc009avv.1	Peg10	Low density (335-360)	chr6	4704285	4705210	ENSMUST00000176551 (alternative promotor)
uc009gbb.2	Psmd8	Low density (41-90), alternative initiation also detected by Ingolia et al	chr7	29965395	29965545	ENSMUST00000182328 (alternative 5' end)
uc009qun.1	Eef1a1	Low density (235-250)	chr9	78327520	78327565	ENSMUST00000129380 and ENSMUST00000156988
uc009taa.1	Cul4b	Low density (1-65)	chrX	35918150	35925640	ENSMUST00000016681 and ENSMUST00000147129
