# Supplementary material for: Detecting translational regulation by change point analysis of ribosome profiling data sets
Source: RNA. 2014 Oct;20(10):1507–18. doi: 10.1261/rna.045286.114 (PMC4174433; doi:10.1261/rna.045286.114)
Supplement: Supplemental Material [file supp_045286.114_SuppMaterials.zip]

Archive with 5 entries (4 files):
- CP_analysisofprofiles.R
- __MACOSX/
- __MACOSX/._CP_analysisofprofiles.R
- TASEP_R.R
- __MACOSX/._TASEP_R.R
