# Supplementary material for: Detecting translational regulation by change point analysis of ribosome profiling data sets
Source: RNA. 2014 Oct;20(10):1507–18. doi: 10.1261/rna.045286.114 (PMC4174433; doi:10.1261/rna.045286.114)
Supplement: Supplemental Material [file supp_045286.114_SuppMaterials.zip › CP_analysisofprofiles.R]

# Script for change point analysis of ribosome profiling datasets (as described in: Detecting translational regulation by change point analysis of ribosome profiling datasets
# Anze Zupanic, Catherine Meplan, Sushma N Grellscheid, John C Mathers, Tom BL Kirkwood, John E Hesketh, Daryl P Shanley
# bioRxivdoi: http://dx.doi.org/10.1101/003210, and submitted for publication to RNA journal in March 2014)
# The script is divided in several parts, each of which can be changed or left out, according to the user's wishes or the format of the data
# The script performs the change point analysis and postprocessing as performed in the paper.
#   The alignment of RNA-Seq and Ribo-Seq fragments and construction of profiles that are used as input for the script
#   has been described in detail in Ingolia et al, 2011. Ribosome Profiling of Mouse Embryonic Stem Cells Reveals the Complexity
#   and Dynamics of Mammalian Proteomes, cell 147: 789-802. 


###################################################################
# load all packages/libraries (should be downloaded first)
library(bcp)
library(R.matlab)

##################################################################
# read profiles in txt files and preprocess
# each line of the txt files should represent a single ribosome profile
# A ribosome profile of a transcript has as many elements as is the length of the transcript in nucleotides from the annotated start to the annotated stop codon.
# Each number represents the number of time a ribosome has been found to have the particular nucleotide at its A site (see Ingolia et al, 2011). 
# E.G.:
# 0 3 5 6 3 5 2 5 6 7 2 43 6 7 4 would represent a transcript with 15 nucleotides
# 0 0 0 0 0 0 0 0 0 1  0 0 0 0 0 0 0 0 0 0 0  would represent a transcript with 21 nucleotides
# note that the number of nucleotides should always be divisible with 3!
# USE APPROPRIATE PATH TO YOUR PROFILE FILE
con = file("//eaw-homedirs/zupanian$/My Documents/anze/ncl/ribosome profiling/RNA journal/ORFRibosomeProfilesCodons.txt", open = "r")  

# USE DESIRED NUMBER OF TRANSCRIPTS FOR YOUR ANALYSIS!
profiles = vector('list',100)
for (ii in 1:100) {                                                                             
  print(ii)
  charVector = readLines(con,n = 1)
  # split the character vector into a list of numbers
  listVector = strsplit(charVector, split = "\t")
  # convert the list into a vector
  vector = as.numeric(unlist(listVector))
  
  # change from nucleotide profiles to codon profiles (optional)
  vectorCodons = NULL
  for (jj in 1:(length(vector)/3)) {
    vectorCodons[jj]=sum(vector[(-2+3*jj):(3*jj)])
  }
  # delete all high peaks (over ten times higher than the average profile) (optional) 
  averageProfile = mean(vectorCodons)
  for (kk in 1:length(vectorCodons)) {
    print(kk)
    if (vectorCodons[kk]>10*averageProfile) {
      if (kk == 1) {
        vectorCodons[kk]=averageProfile
      } else if (kk == length(vectorCodons)) {
        vectorCodons[kk]=averageProfile
      } else {
        vectorCodons[kk]=(vectorCodons[kk-1]+vectorCodons[kk+1])/2
      }
    }
  }
  profiles[[ii]]=vectorCodons
}
close (con)

###################################################################
# perform the analysis
# USE DESIRED NUMBER OF TRANSCRIPTS IN YOUR ANALYSIS
means = NULL
probs = NULL
for (ii in 1:100) {                                                                          
  print(ii)

  vector = as.numeric(unlist(profiles[[ii]]))
  # run the bayesian changepoint (package bcp) 
  # these are the parameters that worked well for this study, for detecting oscillations use p0=0.1, w0 =0.02. see http://cran.r-project.org/web/packages/bcp/index.html for details
  CPObject = bcp(vector, w0 = 0.2, p0 = 0.001, burnin = 50, mcmc  =5000, return.mcmc = TRUE)      
  # estimate of the profile value along the trascript
  means[ii] = CPObject[6]
  # estimate of probability of a change point along the transcript
  probs[ii] = CPObject[8]
  if (.Platform$OS.type == "windows") flush.console()  # to get output of ii
}


################################################################
# get coordinates of al CPs, and the interval
CPs = list()
for (ii in 1:100) { 
  print(ii)
  probabilities = as.numeric(unlist(probs[[ii]]))
  amplitudes = as.numeric(unlist(means[[ii]]))
 # find all intervals where probability of CO is > 0.01
 decentProb = probabilities>0.01
 changes = diff(decentProb)
 starts = which(changes %in% 1)+1 # start of the interval in which the CP is
 stops = which(changes %in% -1)   # stop of the interval in which the CP is
 if (length(starts)<length(stops)) stops=stops[-1]
 if (length(starts)>length(stops)) starts=starts[-length(starts)]
 # join intervals that are close together (if the distance is smaller than 4 codons (arbitrarily chosen))
 if (length(starts)>1) {
 for (jj in seq(from = length(starts)-1, to = 1, by = -1)) {
   if ((starts[jj+1]-stops[jj])<4) {
     stops[jj]=stops[jj+1];
     stops=stops[-(jj+1)];
     starts=starts[-(jj+1)];
   }
 }
}
 # delete all those that are too close to init or to close to term (we chose to ignore CO closer than 7 codons to eitehr the init codon or the stop codon)
if (length(starts)>0) {
 for (jj in seq(from = length(starts), to = 1, by = -1)) {
   if (starts[jj]<7) {
     starts = starts[-jj]
     stops = stops[-jj]
   }
 }
}
if (length(starts)>0) {
 for (jj in seq(from = length(starts), to = 1, by = -1)) {
   if (stops[jj]>length(probabilities)-7) {
     starts = starts[-jj]
     stops = stops[-jj]
   }
 }
}
 # delete those CPs with to small a difference in the mean (we picked at least a 50 % difference here)
 if (length(starts)>0) {
   for (jj in seq(from = length(starts), to = 1, by = -1)) {
     meanBefore = mean(amplitudes[(starts[jj]-6):(starts[jj]-2)])
     meanAfter = mean(amplitudes[(stops[jj]+2):(stops[jj]+6)])
     if (max(meanBefore/meanAfter,meanAfter/meanBefore)<1.33) {
       starts = starts[-jj]
       stops = stops[-jj]
     }
   }
 }
 # (optional) delete those CPs that are probably a result of alternative splicing
 # when the mean value returns to the same value after a short increase/decrease
 if (length(starts)>1) {
   print(length(starts))
   toDelete = NULL
   for (jj in seq(from = length(starts)-1, to = 1, by = -1)) {
     print(jj)
     meanBefore = mean(amplitudes[(starts[jj]-6):(starts[jj]-2)])
     meanAfterAfter = mean(amplitudes[(stops[jj+1]+2):(stops[jj+1]+6)])
     if (max(meanBefore/meanAfterAfter,meanAfterAfter/meanBefore)<1.1) {
        toDelete = c(toDelete,jj,jj+1)
     }
   }
   if (length(toDelete)>0) {
     starts = starts[-unique(toDelete)]
     stops = stops[-unique(toDelete)]
   }
 }
 # delete those CP where the cumulative probability of the interval is below 0.9 (optional - playing with this number removes some less likely
 # change points)
 if (length(starts)>0) {
   for (jj in seq(from = length(starts), to = 1, by = -1)) {
     cumulProb = sum(unlist(probs[ii])[(starts[jj]-1):(stops[jj]+1)])            
     if (cumulProb<0.9) {
       starts = starts[-jj]
       stops = stops[-jj]
     }
   }
 }  
# writes the change points into a list, with every odd number the beginning of a CP interval, and every even number the end of a CP interval
CPs[[ii]]=c(starts,stops)
}
