# Supplementary material for: Detecting translational regulation by change point analysis of ribosome profiling data sets
Source: RNA. 2014 Oct;20(10):1507–18. doi: 10.1261/rna.045286.114 (PMC4174433; doi:10.1261/rna.045286.114)
Supplement: Supplemental Material [file supp_045286.114_SuppMaterials.zip › TASEP_R.R]

# TASEP model of mRNA translation
# Author: Zupanic Anze
# Date: May 6, 2014
#
# This is a script that runs a simple TASEP model of ribosome translation, using the Gillespie algorithm.
# In this script you can change the value of one the rates (e.g., elongation rate for a single codon), but it
# is very easy to change the script to accomodate otehr changes or more sophisticated TASEP models. 

time.ta
start.time = Sys.time()
# Model parameters/Objects
mRNASize = 500                  # size of our mRNA molecule in codons
mRNA = integer(mRNASize)        # mRNA molecule (zero indicates no ribosome, while 1 indicates ribosome translating the codon)
ribosomeSize = 10               # size of ribosome in codons
MAX_REACTION = 200000          # number of reaction for the simulation to stop
timeSpan = c(0,10000)           # condition to stop simulation in seconds

# there are mRNASize +1 possible reactions (ribosome moves) in the model (order is important) (one initiation, mRNASize -1 elongation steps, and one termiantion step) 
# a ribosome can move to a aprticular codon, if that codon is not covered by a ribosome in front, and if the ribosome is on the previous codon
# in the very first step, only initiation is possible
possibleReactions = integer(mRNASize+1)
possibleReactions[1] = 1

# rates of ribosome movement
elongRates = numeric(mRNASize-1)+1  # uniform rate of 1/second for all elongation rates
initRate = 0.1                      # initiation rate is believed in average to be about 1/10 of the elongation rate
termRate = 1                        # termination rate is believed to be not limiting


#########################################################################################
# simulation

propensities = c(initRate, elongRates, termRate)  # rates of ribosome movement are propensities of the reactions
# initiate time
currentTime = timeSpan[1]
times = numeric(timeSpan[2])
# initiation reaction counter
reacCounter = 0
# initiate matrix where the results are saved
translation = matrix(integer(MAX_REACTION*mRNASize),nrow=MAX_REACTION, ncol =mRNASize, byrow = TRUE)
translation[1,] = mRNA

# !! change some of the rates !! {this part of code is here, because it is easier to do a parameter scan this way}
propensities[250] = 0.7
propensities[251] = 0.7
propensities[252] = 0.7
propensities[253] = 0.7
propensities[254] = 0.7

# run the actual simulation
for (n in 1:MAX_REACTION)
{
  # which are the possible reactions?
  whichReactions = which(possibleReactions %in% 1)
  numPossReac = length(whichReactions)
  
  # what are the associated propensities
  currentPropensities = propensities[whichReactions]
  
  # calculate time to next reaction, and determined which reaction takes place
  r = runif(numPossReac)
  taus = -log(r)/currentPropensities;
  tau = min(taus)
  mu = which.min(taus)
  mu = whichReactions[mu]
  
  # update position of ribosomes
  if (mu == 1) {
    mRNA[1]=1
  } else if (mu == mRNASize+1) {
    mRNA[mRNASize]=0
  } else {
    mRNA[mu-1]=0
    mRNA[mu]=1
  }
  
  # update the reactions
  possibleReactions[mu]=0 # the raction that just fired is no longer possible
  # the next reaction is possible if there is no ribosome in front
  if (mu <= (mRNASize-ribosomeSize) && mRNA[mu+ribosomeSize]==0) {
    possibleReactions[mu+1]=1
  }
  # the ribosome behind can move again if it just could not move before
  if (mu>(ribosomeSize+1) && mRNA[mu-ribosomeSize-1]==1) {
    possibleReactions[mu-ribosomeSize]=1
  }
  # initiation is possible if the ribosome in front has moved enough away
  if (mu == (ribosomeSize+1)) {
    possibleReactions[1]=1
  }
  # next reaction is possible in any case if the ribosome is close to the end of the transcript
  if (mu>(mRNASize-ribosomeSize)&&mu<=mRNASize) {
    possibleReactions[mu+1]=1
  }
  
  # update time
  currentTime = currentTime +tau
  times[reacCounter+1]=currentTime
  
  #update number of reactions
  reacCounter = reacCounter +1
  
  # update translation matrix
  translation[reacCounter,]=mRNA
   
}


##############################################################################
# postprocessing

# record final output
# get rid of the first 25 % of the output (not reached steady state yet)
# and take only 2/3 of what you are left with
translation = translation[(nrow(translation)/4):nrow(translation),]
postprocTranslation = translation[sample(nrow(translation),size=MAX_REACTION/2,replace= FALSE),]
ribosomeProfileSteady = colSums(postprocTranslation)
# plot the profile
lines(ribosomeProfileSteady)


end.time = Sys.time()
time.taken = start.time - end.time
